# Supplementary material for: Inhibition of enteric methanogenesis in dairy cows induces changes in plasma metabolome highlighting metabolic shifts and potential markers of emission
Source: Sci Rep. 2020 Sep 24;10:15591. doi: 10.1038/s41598-020-72145-w (PMC7515923; doi:10.1038/s41598-020-72145-w)
Supplement: Supplementary file 2 — Supplementary tables. [file 41598_2020_72145_MOESM2_ESM.xlsx]

## Sheet: Supplementary Table S1
Supplementary Table S1. Trihydroxy-cholanoic acids derivates and adducts characteristics determinate on LC-Q-ToF and on Orbitrap MS
name	m/z	STD	VIP	ion type	formula	m/z Orbitrap	Δm/z in ppm
M355.26322752T13	355.26323	0.97	2.13	[M-3H2O+H]+	C24H35O2	355.26328	0.35
M373.27365079T13	373.27365	0.95	2.10	[M-2H2O+H]+	C24H37O3	373.27358	-0.38
M374.27726444T13	374.27726	0.94	2.07	[M-2H2O+H]+,13C
M391.28440421T13	391.28440	0.96	2.10	[M-H2O+H]+	C24H39O4	391.28412	-0.42
M392.28781555T13	392.28782	0.98	2.13	[M-H2O+H]+,13C
Trihydroxy-cholanoic acids	409.29492			[M+H]+
M426.32146922T13	426.32147	1.10	1.97	[M+NH4]+	C24H44O5N	426.32153	0.30
M427.32489672T13	427.32490	0.77	2.23	[M+NH4]+, 13C
M428.32761942T13	428.32762	1.40	2.27	[M+NH4]+,13C2
M431.27688814T13	431.276888	1.33	1.33	[M+Na]+	C24H40O4Na	431.27749	1.61
m/z = mass (m) to charge (z) ratio
Rt = retention time: The value was 12.8 min for features on Q-ToF and 12.68 min on Ortbitrap
VIP = Variable important in the projection
Δm/z: difference of m/z between samples and standards

## Sheet: Supplementary Table S2
Supplementary Table S2.LC-MS-MS targeted raw data
Animal	Treatment	Ala	Asp	Glu	His	Ile	Leu	Lys	Orn	Phe	Trp	ADMA	alpha-AAA	Carnosine	Creatinine	Met-SO	t4-OH-Pro	C0	C2	C3-DC (C4-OH)	C4	C14:1	C18	C18:1	lysoPC a C16:0	lysoPC a C16:1	lysoPC a C17:0	lysoPC a C18:0	lysoPC a C18:1	lysoPC a C18:2	lysoPC a C20:3	lysoPC a C20:4	lysoPC a C26:0	lysoPC a C26:1	lysoPC a C28:0	lysoPC a C28:1	PC aa C28:1	PC aa C30:0	PC aa C30:2	PC aa C32:0	PC aa C32:1	PC aa C32:2	PC aa C32:3	PC aa C34:1	PC aa C34:2	PC aa C36:0	PC aa C36:1	PC aa C36:2	PC aa C36:3
2014150	Treated	222	4.63	40.3	41.3	102	99.4	58.8	26.5	40.3	35.2	0.4754	2.65	13	81.8	1.35	13	4.66	1.94	0.0648	0.0668	0.0521	0.0415	0.0343	10.4	1.14	1.37	10	11.3	20.4	2.1	1.37	0.127	0.053	0.2645	0.679	2.4	3	0.9042	6.65	8.83	14.1	31.8	105	176	6.44	122	239	95.9
2014151	Treated	279	3.43	31.7	28.1	114	124	78.4	30.5	40.1	35.1	0.5334	3.61	10.7	90.1	1.82	14.7	4.91	1.8	0.0624	0.0665	0.0414	0.0277	0.0299	10.2	1.17	1.32	10.5	11.3	18	2.31	1.41	0.0946	0.039	0.2597	0.6414	2.4	3.21	0.8196	8.49	9.17	12.7	23.1	102	143	6.6	125	206	83.8
2014152	Control	218	3.95	37.4	58.7	132	149	76	35.8	42.9	45	0.5106	3.19	19.1	88.5	1.61	15.5	5.86	2.36	0.0594	0.0954	0.0397	0.031	0.0288	11.7	1.12	1.38	11	11.6	24.4	2.08	1.48	0.0868	0.0554	0.2363	0.604	2.57	2.94	0.6779	6.41	8.97	13.7	30	98.1	186	6.09	110	239	93.6
2014153	Control	242	3.92	47.8	43.9	159	151	97.5	34.5	42.3	39.9	0.6362	2.78	11.9	72.1	1.41	15	5.34	1.57	0.0597	0.0749	0.041	0.0322	0.0251	12.2	0.9768	1.75	12.7	11.6	18.4	2.41	1.56	0.0971	0.0454	0.1644	0.4038	1.74	2.34	0.4895	5.55	6.56	10.7	20.6	85.8	146	6.1	113	211	80.8
2014155	Control	177	2.86	39.3	65.7	110	137	102	65.4	57	47.7	0.6277	3.5	11.1	54.5	2.48	10.7	6.39	1.18	0.0615	0.0983	0.0329	0.013	0.0158	8.36	0.6875	1.14	8.11	5.84	13.9	1.15	0.9869	0.0875	0.0347	0.216	0.5434	1.73	2.46	0.5813	5.76	5.7	8.73	22.8	56.6	137	3.25	76.3	211	71.9
2014156	Treated	341	0	46.6	85.8	143	184	95.1	70.7	47.8	52.8	0.6494	4.6	18.6	82.1	2.25	17.3	7.05	1.3	0.0473	0.1133	0.0463	0.022	0.05	12.1	1.32	2.17	12.3	10.7	20.8	2.33	1.43	0.091	0.0558	0.3023	0.8698	2.71	3.53	1.03	8.23	9.55	14.7	43	87.9	176	5.18	112	264	119
2014159	Treated	279	6.94	44.3	82.4	110	120	104	68	41.2	54.5	0.688	4.43	15.8	96.3	2.33	16.8	6.07	1.25	0.0686	0.0767	0.0366	0.0165	0.0246	9.6	0.8829	1.65	11.1	8.11	22.6	2.47	1.41	0.0742	0.0452	0.1972	0.6568	2.07	2.73	0.62	5.53	5.42	9.3	30.4	52	138	3.87	76.1	227	77.5
2014165	Treated	317	7.48	41.4	62.2	147	171	96.1	52.2	55.9	48.1	0.5477	5.21	12.4	77.5	2.25	19	5.47	1.84	0.0664	0.1048	0.0382	0.0271	0.0377	11	1.04	1.26	8.67	9.75	19.4	1.48	1.22	0.0522	0.0354	0.1722	0.4838	2.05	2.42	0.6755	5.9	7.08	10.5	22.9	86	163	4.72	94.8	195	67.9
2014166	Control	197	4.18	38.9	64.1	153	156	73.2	60.8	38.8	37.9	0.5576	3.2	19.3	88.7	2.23	12.6	4.23	1.39	0.0736	0.0786	0.0519	0.0251	0.0308	11.4	1.04	1.68	12.5	10.7	24.8	2.35	1.41	0.1135	0.0526	0.2475	0.6813	2.5	3.42	0.8257	7.77	8.42	14.9	41.1	95.9	208	7	130	293	113
2014167	Control	322	5.58	49.7	65	108	125	98	50.4	43.5	47	0.6471	3.56	23.3	94.5	1.67	16.2	5.8	0.9254	0.0514	0.0817	0.0421	0.0153	0.0207	11.4	0.9974	1.9	10.3	8.59	19.8	1.99	1.2	0.0831	0.0372	0.2443	0.5635	2.07	3.36	0.733	6.99	8.52	14.6	39.4	75	175	5.15	92.1	235	86.4
2014168	Control	269	3.99	42.2	66.4	121	128	78.5	52.8	32.9	41.9	0.6185	2.49	14.7	86.3	2.38	14.8	5.22	1.42	0.0569	0.0884	0.0425	0.0199	0.0193	11.3	1.12	1.69	11	10.8	24.7	2.45	1.43	0.1226	0.0673	0.2868	0.6869	2.26	2.93	0.6834	6.63	7.86	12.5	32.3	80.2	180	6.9	102	249	95.7
2014170	Treated	305	3.08	30.2	58.7	168	177	86.2	51	53.6	51.7	0.7091	2.71	17.1	78.9	2.44	16.3	5.49	1.7	0.0633	0.076	0.0359	0.0257	0.0218	11.2	1.02	1.47	11.6	10.8	24.3	2.09	1.2	0.0676	0.034	0.2201	0.6156	2.2	2.46	0.7765	5.72	7.03	13.1	35.3	76.8	155	5.12	99.3	217	81.5
2014172	Control	343	5.54	45.8	72	158	175	105	57.5	52.6	56.9	0.5942	4.08	15.3	72.3	2.44	13.1	6.74	1.66	0.0839	0.0962	0.0468	0.0254	0.032	13.4	1.3	1.72	12.8	12.1	20.3	2.53	1.77	0.0939	0.0573	0.2748	0.7922	2.75	2.97	0.6629	7.13	8.82	11.4	26.1	107	186	5.94	130	250	107
2014178	Treated	335	6.55	60.9	63.4	127	138	105	50.9	47.3	49	0.6827	4.92	11	77.1	2.31	14.7	5.03	1.1	0.0678	0.0903	0.0425	0.0162	0.0266	10.1	1.15	1.54	10	9.31	18.7	1.43	1.14	0.0906	0.0529	0.2322	0.6629	2.55	2.96	0.6207	6.72	8.64	11.5	25.6	87.3	173	5.93	119	250	90.6
2014180	Treated	246	3.64	43.5	73.1	133	152	64.2	54.9	49.1	52.1	0.4906	2.81	16	87	2.32	13.6	6.17	1.25	0.0541	0.0923	0.046	0.0149	0.0409	11	1.17	1.94	13	10.5	24.2	2.01	1.43	0.1331	0.0562	0.2861	0.7085	2.48	3.47	0.6444	7.77	8.67	11.6	27.5	87	190	5.98	122	294	112
2014600	Treated	189	3.44	31.3	49	120	127	84.1	41	46.8	40.8	0.604	2.32	17.5	93.2	1.3	18.2	4.31	2	0.0786	0.0969	0.0538	0.0554	0.0429	12	1.1	1.84	13.2	12	19.7	2.4	1.77	0.122	0.0717	0.3039	0.7968	2.62	3.25	1.11	7.42	8.46	15	33.4	98.6	154	6.39	123	240	80.3
2014601	Control	287	3.86	37.8	31.6	104	99.6	65.2	25.4	32	31.7	0.4637	3.45	8.81	70	1.36	14.2	4.73	1.62	0.0748	0.0885	0.0302	0.0224	0.0189	9.1	1.13	1.15	8.44	9.26	16.7	1.51	1.06	0.0779	0.0462	0.1907	0.4133	1.69	2.37	0.496	5.54	6.51	8.22	17.3	64.8	108	4.64	82.3	161	57
2014890	Treated	331	3.2	48.8	60.7	149	166	90.2	46.7	54.3	55.9	0.4676	2.04	13.8	83.4	2.63	19.7	6.32	1.4	0.0596	0.089	0.0369	0.0299	0.0322	11.4	0.9705	1.72	12.4	11.8	22.1	1.99	1.17	0.0982	0.0384	0.2273	0.4911	1.97	2.84	0.5541	5.93	7.05	10.9	21	91.8	156	4.53	119	237	85.5
2014892	Control	273	3.74	30.5	52.7	127	153	78.6	45.3	38.3	30.1	0.6221	3.54	9.81	92.3	1.69	18.9	5.76	1.92	0.0635	0.0984	0.0478	0.0307	0.0371	12.7	0.8641	1.35	11.3	10.5	20.9	1.79	1.55	0.0803	0.0305	0.223	0.5625	2.31	2.85	0.7936	7.14	8.28	15.3	36.1	97.2	185	5.04	112	229	86.5
2014900	Control	322	3.12	28.3	76.3	170	195	86.7	55.8	54.3	64.3	0.4948	2.64	15.8	73.4	2.54	16.6	5.25	1.51	0.0733	0.1216	0.061	0.024	0.0238	14.7	1.21	2.34	15.8	10.9	33.2	2.71	1.71	0.1131	0.0588	0.2743	0.8771	3.21	3.94	0.7335	8.54	8.41	12.3	37.3	82.7	228	6.09	112	324	124
2014913	Treated	240	3.98	43.4	52.1	112	111	80	41.3	43.4	39.5	0.5285	3.2	12.1	86	1.8	16.2	4.88	2.84	0.0704	0.0937	0.0504	0.0793	0.0555	12.5	1.27	1.51	11.1	13.3	18.3	1.33	1.44	0.0508	0.0486	0.1696	0.5404	2.36	2.85	0.6153	6.33	8.45	10.2	19.8	116	158	5.27	130	217	78.1
2014918	Control	196	4.49	30.9	35	181	163	85.7	39.1	32	31.8	0.5458	3.73	12.3	89.1	1.14	15.2	3.55	3.21	0.0875	0.0663	0.0691	0.0943	0.0529	14.3	1.37	1.73	13.9	13.8	21.1	2.41	1.76	0.1002	0.0585	0.255	0.7441	3.24	3.7	0.8519	9.78	14.2	16.8	42.1	136	222	7.81	141	286	114
2014937	Control	322	3.63	35.6	55	185	212	119	44.8	51.5	45.4	0.448	4.72	12	87.1	2.12	15.2	4.84	2.15	0.0737	0.0897	0.0491	0.0435	0.0307	13	0.915	1.67	11.6	11.1	26.5	1.62	1.53	0.0821	0.0354	0.2409	0.682	2.61	3.39	0.768	7.08	8.19	14.9	36.3	97.5	197	5.27	109	240	90.6
2014938	Treated	254	4.33	43.6	57.9	107	113	92.7	53.7	41.1	41.3	0.6814	3.5	16.4	84.1	1.21	16.1	5.96	2.27	0.0796	0.101	0.04	0.0572	0.0339	11.1	1.19	1.52	11.4	11.4	19.7	1.76	1.48	0.0823	0.0466	0.1667	0.4297	1.73	2.1	0.6408	5.57	7.39	9.15	19.2	77.4	124	5.35	96.1	190	66.9
2014941	Control	286	4.09	32	56.4	154	152	83.5	29.2	46.6	49.9	0.4688	3.85	17.5	82.8	1.57	15.8	5.55	2.06	0.0562	0.0924	0.0522	0.0257	0.0258	11.1	1.33	1.39	11.2	11.7	20.2	1.74	1.31	0.0653	0.0471	0.2067	0.6434	2.55	3.15	0.7729	6.54	9.83	13.7	26.8	104	175	5.75	134	254	92.9
[truncated: 59 more columns]

## Sheet: Supplementary Table S3
Supplementary Table S3 Kegg Bos taurus metabolic network data
Pathways (n=88)
Name	Identifier	Nb Reactions	Mapping on Metabolite > Coverage	Mapping on Metabolite > Nb of Mapped	Mapping on Metabolite > p-value	Mapping on Metabolite > Bonferroni corrected p-value	Mapping on Metabolite > BH-corrected p-value
Aminoacyl-tRNA biosynthesis - Bos taurus (cow)	bta00970	26	22.92	11	9.214491214928469E-12	3.593651573822103E-10	3.593651573822103E-10
Biosynthesis of amino acids - Bos taurus (cow)	bta01230	55	18.75	12	9.765873129940282E-12	3.80869052067671E-10	1.904345260338355E-10
Biosynthesis of antibiotics - Bos taurus (cow)	bta01130	165	8.67	13	2.342354376171829E-8	9.135182067070131E-7	3.045060689023377E-7
Valine, leucine and isoleucine biosynthesis - Bos taurus (cow)	bta00290	4	50	4	2.645752072966924E-6	0.000103184	2.579608271142751E-5
Glyoxylate and dicarboxylate metabolism - Bos taurus (cow)	bta00630	23	15.63	5	7.561542117891369E-5	0.002949	0.0005898
Glycine, serine and threonine metabolism - Bos taurus (cow)	bta00260	37	14.71	5	0.000102418	0.00399429	0.000665715
2-Oxocarboxylic acid metabolism - Bos taurus (cow)	bta01210	17	16.67	4	0.000341965	0.0133366	0.00190524
Arginine and proline metabolism - Bos taurus (cow)	bta00330	55	9.8	5	0.000729352	0.0284447	0.00355559
Metabolic pathways - Bos taurus (cow)	bta01100	1131	2.25	21	0.00131833	0.051415	0.00571278
Carbon metabolism - Bos taurus (cow)	bta01200	75	8.33	5	0.00154923	0.0604201	0.00604201
One carbon pool by folate - Bos taurus (cow)	bta00670	26	12.5	3	0.00492768	0.19218	0.0174709
Cysteine and methionine metabolism - Bos taurus (cow)	bta00270	28	10	3	0.00931688	0.363358	0.0302799
Alanine, aspartate and glutamate metabolism - Bos taurus (cow)	bta00250	33	9.68	3	0.010214	0.398346	0.030642
Valine, leucine and isoleucine degradation - Bos taurus (cow)	bta00280	38	7.89	3	0.017893	0.697825	0.0498447
Cyanoamino acid metabolism - Bos taurus (cow)	bta00460	8	12.5	2	0.0229428	0.894769	0.0596513
Butirosin and neomycin biosynthesis - Bos taurus (cow)	bta00524	1	50	1	0.0299267	1.16714	0.0729464
Pyruvate metabolism - Bos taurus (cow)	bta00620	25	9.09	2	0.0418128	1.6307	0.0959235
Glycolysis / Gluconeogenesis - Bos taurus (cow)	bta00010	34	7.69	2	0.0567278	2.21238	0.12291
Phenylalanine, tyrosine and tryptophan biosynthesis - Bos taurus (cow)	bta00400	5	25	1	0.0589957	2.30083	0.121096
D-Glutamine and D-glutamate metabolism - Bos taurus (cow)	bta00471	4	16.67	1	0.0872303	3.40198	0.170099
Nitrogen metabolism - Bos taurus (cow)	bta00910	5	14.29	1	0.101042	3.94064	0.187649
Tryptophan metabolism - Bos taurus (cow)	bta00380	39	5	2	0.119994	4.67975	0.212716
Taurine and hypotaurine metabolism - Bos taurus (cow)	bta00430	6	11.11	1	0.128068	4.99465	0.217159
Ubiquinone and other terpenoid-quinone biosynthesis - Bos taurus (cow)	bta00130	8	11.11	1	0.128068	4.99465	0.217159
Primary bile acid biosynthesis - Bos taurus (cow)	bta00120	44	4.35	2	0.150902	5.88518	0.235407
Phenylalanine metabolism - Bos taurus (cow)	bta00360	11	9.09	1	0.154316	6.01831	0.231474
Histidine metabolism - Bos taurus (cow)	bta00340	14	6.25	1	0.21667	8.45012	0.312967
Pantothenate and CoA biosynthesis - Bos taurus (cow)	bta00770	16	5.26	1	0.251945	9.82585	0.350923
Citrate cycle (TCA cycle) - Bos taurus (cow)	bta00020	23	5	1	0.263362	10.2711	0.354176
Sphingolipid metabolism - Bos taurus (cow)	bta00600	29	4.76	1	0.274612	10.7099	0.356995
Starch and sucrose metabolism - Bos taurus (cow)	bta00500	27	4.35	1	0.296621	11.5682	0.373168
beta-Alanine metabolism - Bos taurus (cow)	bta00410	21	4.17	1	0.307385	11.988	0.374625
Galactose metabolism - Bos taurus (cow)	bta00052	25	3.7	1	0.338738	13.2108	0.400327
Porphyrin and chlorophyll metabolism - Bos taurus (cow)	bta00860	22	3.45	1	0.358882	13.9964	0.411658
Glutathione metabolism - Bos taurus (cow)	bta00480	25	3.33	1	0.368732	14.3805	0.410872
Amino sugar and nucleotide sugar metabolism - Bos taurus (cow)	bta00520	41	2.63	1	0.442486	17.257	0.47936
Pyrimidine metabolism - Bos taurus (cow)	bta00240	77	2.5	1	0.459593	17.9241	0.484436
Tyrosine metabolism - Bos taurus (cow)	bta00350	47	2.38	1	0.476198	18.5717	0.48873
Purine metabolism - Bos taurus (cow)	bta00230	99	1.41	1	0.668453	26.0697	0.668453
alpha-Linolenic acid metabolism - Bos taurus (cow)	bta00592	9	0	0	1	39	0.975
Arachidonic acid metabolism - Bos taurus (cow)	bta00590	37	0	0	1	39	0.975
Ascorbate and aldarate metabolism - Bos taurus (cow)	bta00053	7	0	0	1	39	0.975
Biosynthesis of unsaturated fatty acids - Bos taurus (cow)	bta01040	11	0	0	1	39	0.975
Biotin metabolism - Bos taurus (cow)	bta00780	5	0	0	1	39	0.975
Butanoate metabolism - Bos taurus (cow)	bta00650	14	0	0	1	39	0.975
Caffeine metabolism - Bos taurus (cow)	bta00232	9	0	0	1	39	0.975
D-Arginine and D-ornithine metabolism - Bos taurus (cow)	bta00472	2	0	0	1	39	0.975
Degradation of aromatic compounds - Bos taurus (cow)	bta01220	5	0	0	1	39	0.975
Drug metabolism - cytochrome P450 - Bos taurus (cow)	bta00982	19	0	0	1	39	0.975
Drug metabolism - other enzymes - Bos taurus (cow)	bta00983	25	0	0	1	39	0.975
Ether lipid metabolism - Bos taurus (cow)	bta00565	19	0	0	1	39	0.975
Fatty acid biosynthesis - Bos taurus (cow)	bta00061	38	0	0	1	39	0.975
Fatty acid degradation - Bos taurus (cow)	bta00071	36	0	0	1	39	0.975
Fatty acid elongation - Bos taurus (cow)	bta00062	34	0	0	1	39	0.975
Fatty acid metabolism - Bos taurus (cow)	bta01212	94	0	0	1	39	0.975
Folate biosynthesis - Bos taurus (cow)	bta00790	23	0	0	1	39	0.975
Fructose and mannose metabolism - Bos taurus (cow)	bta00051	20	0	0	1	39	0.975
Glycerolipid metabolism - Bos taurus (cow)	bta00561	19	0	0	1	39	0.975
Glycerophospholipid metabolism - Bos taurus (cow)	bta00564	50	0	0	1	39	0.975
Glycosaminoglycan biosynthesis - chondroitin sulfate / dermatan sulfate - Bos taurus (cow)	bta00532	8	0	0	1	39	0.975
Glycosaminoglycan biosynthesis - heparan sulfate / heparin - Bos taurus (cow)	bta00534	3	0	0	1	39	0.975
Glycosaminoglycan degradation - Bos taurus (cow)	bta00531	18	0	0	1	39	0.975
Glycosphingolipid biosynthesis - ganglio series - Bos taurus (cow)	bta00604	22	0	0	1	39	0.975
Glycosphingolipid biosynthesis - globo series - Bos taurus (cow)	bta00603	10	0	0	1	39	0.975
Glycosphingolipid biosynthesis - lacto and neolacto series - Bos taurus (cow)	bta00601	39	0	0	1	39	0.975
Glycosylphosphatidylinositol(GPI)-anchor biosynthesis - Bos taurus (cow)	bta00563	9	0	0	1	39	0.975
Inositol phosphate metabolism - Bos taurus (cow)	bta00562	36	0	0	1	39	0.975
Linoleic acid metabolism - Bos taurus (cow)	bta00591	4	0	0	1	39	0.975
Lipoic acid metabolism - Bos taurus (cow)	bta00785	6	0	0	1	39	0.975
Lysine biosynthesis - Bos taurus (cow)	bta00300	4	0	0	1	39	0.975
Lysine degradation - Bos taurus (cow)	bta00310	22	0	0	1	39	0.975
Metabolism of xenobiotics by cytochrome P450 - Bos taurus (cow)	bta00980	52	0	0	1	39	0.975
Mucin type O-Glycan biosynthesis - Bos taurus (cow)	bta00512	7	0	0	1	39	0.975
N-Glycan biosynthesis - Bos taurus (cow)	bta00510	33	0	0	1	39	0.975
Nicotinate and nicotinamide metabolism - Bos taurus (cow)	bta00760	21	0	0	1	39	0.975
Pentose and glucuronate interconversions - Bos taurus (cow)	bta00040	15	0	0	1	39	0.975
Pentose phosphate pathway - Bos taurus (cow)	bta00030	22	0	0	1	39	0.975
Propanoate metabolism - Bos taurus (cow)	bta00640	20	0	0	1	39	0.975
Retinol metabolism - Bos taurus (cow)	bta00830	21	0	0	1	39	0.975
Riboflavin metabolism - Bos taurus (cow)	bta00740	6	0	0	1	39	0.975
Selenocompound metabolism - Bos taurus (cow)	bta00450	13	0	0	1	39	0.975
Steroid biosynthesis - Bos taurus (cow)	bta00100	37	0	0	1	39	0.975
Steroid hormone biosynthesis - Bos taurus (cow)	bta00140	91	0	0	1	39	0.975
Sulfur metabolism - Bos taurus (cow)	bta00920	8	0	0	1	39	0.975
Synthesis and degradation of ketone bodies - Bos taurus (cow)	bta00072	5	0	0	1	39	0.975
Terpenoid backbone biosynthesis - Bos taurus (cow)	bta00900	16	0	0	1	39	0.975
Thiamine metabolism - Bos taurus (cow)	bta00730	5	0	0	1	39	0.975
Vitamin B6 metabolism - Bos taurus (cow)	bta00750	12	0	0	1	39	0.975
Three main reasons can explain the presence of the 4 remaining compounds that could not be mapped (dimethylsulfone, creatinine, stachydrine and valerylcarnitine): 1) missing reaction in the KEGG metabolic network 2) the metabolites are produced by microbiome 3) for creatinine there is a spontaneous reaction producing it which is not considered by MetExplore.
Reaction (n=1526)
Name	Identifier	E.C.	GPR	Reversible	Flux Lower Bound	Flux Upper Bound	Mapping on Metabolite > Coverage	Mapping on Metabolite > Nb of Mapped
5,10-Methylenetetrahydrofolate:glycine hydroxymethyltransferase	R00945	2.1.2.1	(bta:507197) or (bta:509002)	true	-99999	99999	66.67	2
L-Serine:glyoxylate aminotransferase	R00588	2.6.1.45	(bta:789572)	true	-99999	99999	100	2
L-threonine acetaldehyde-lyase (glycine-forming)	R00751	4.1.2.5	(bta:507443)	true	-99999	99999	100	2
(5-L-glutamyl)-peptide:taurine 5-glutamyltransferase	R01687	2.3.2.2	(bta:613919) or (bta:615582) or (bta:787326) or (bta:615929)	false	0	99999	50	1
(S)-Lactate:ferricytochrome-c 2-oxidoreductase	R00196		(bta:509519) or (bta:281275) or (bta:281274)	true	-99999	99999	50	1
(S)-Lactate:NAD+ oxidoreductase	R00703	1.1.1.27	(bta:509519) or (bta:281275) or (bta:281274)	true	-99999	99999	50	1
(S)-Lactate:oxaloacetate oxidoreductase	R01447		(bta:509519) or (bta:281275) or (bta:281274)	true	-99999	99999	50	1
1,2-benzenediol:oxygen oxidoreductase	R00031	1.14.18.1	(bta:280707) or (bta:280951)	true	-99999	99999	50	1
3-Sulfo-L-alanine carboxy-lyase (taurine-forming)	R01682	4.1.1.15 / 4.1.1.29	(bta:517552) or (bta:529488) or (bta:512459)	false	0	99999	50	1
3alpha,7alpha-dihydroxy-5beta-cholanoyl-CoA:glycine N-choloyltransferase	R08744	2.3.1.65	(bta:786798) or (bta:530653)	false	0	99999	33.33	1
3alpha,7alpha-dihydroxy-5beta-cholanoyl-CoA:taurine N-choloyltransferase	R08745	2.3.1.65	(bta:786798) or (bta:530653)	false	0	99999	33.33	1
5-Hydroxy-L-tryptophan decarboxy-lyase	R02701	4.1.1.28	(bta:280762)	false	0	99999	50	1
5-hydroxytryptamine:oxygen 2,3-dioxygenase (indole-decyclizing)	R02909	1.13.11.52	(bta:506281) or (bta:513810)	false	0	99999	50	1
5-Hydroxytryptamine:oxygen oxidoreductase(deaminating)(flavin-containing)	R02908	1.4.3.4	(bta:338445) or (bta:281293)	false	0	99999	50	1
5-Methyltetrahydrofolate:L-homocysteine S-methyltransferase	R00946	2.1.1.13	(bta:280869)	false	0	99999	50	1
5-Methyltetrahydropteroyltri-L-glutamate:L-homocysteine S-methyltransferase	R04405		(bta:497025) or (bta:280869)	true	-99999	99999	50	1
5-phosphoribosylamine:diphosphate phospho-alpha-D-ribosyltransferase (glutamate-amidating)	R01072	2.4.2.14	(bta:509652)	false	0	99999	33.33	1
Acetaldehyde:NAD+ oxidoreductase	R00710	1.2.1.3 / 1.2.1.5	(bta:507477) or (bta:508629) or (bta:281618) or (bta:537539) or (bta:513967)	true	-99999	99999	50	1
Acetaldehyde:NADP+ oxidoreductase	R00711	1.2.1.5	(bta:511469) or (bta:281617) or (bta:508879) or (bta:507093)	true	-99999	99999	50	1
Acetate:CoA ligase (ADP-forming)	R00229		(bta:506459) or (bta:282873)	true	-99999	99999	50	1
Acetate:CoA ligase (AMP-forming)	R00235	6.2.1.1	(bta:506459) or (bta:282873)	false	0	99999	50	1
Acetyl phosphate phosphohydrolase	R00317	3.6.1.7	(bta:507844) or (bta:767889)	false	0	99999	50	1
Acetyl-CoA hydrolase	R00227	3.1.2.1	(bta:525155)	false	0	99999	50	1
Acetyl-CoA:aralkylamine N-acetyltransferase	R02911	2.3.1.87	(bta:281583)	false	0	99999	50	1
Acetyl-CoA:glycine C-acetyltransferase	R00371	2.3.1.29	(bta:319141)	true	-99999	99999	50	1
acetyl-CoA:oxaloacetate C-acetyltransferase (thioester-hydrolysing)	R00351	2.3.3.1	(bta:280682)	true	-99999	99999	33.33	1
acetyl-CoA:oxaloacetate C-acetyltransferase [(pro-S)-carboxymethyl-forming, ADP-phosphorylating]	R00352	2.3.3.8	(bta:511135)	true	-99999	99999	33.33	1
alpha,alpha-trehalose glucohydrolase	R00010	3.2.1.28	(bta:522889)	false	0	99999	50	1
ATP:acetate adenylyltransferase	R00316	6.2.1.1	(bta:506459) or (bta:282873)	true	-99999	99999	50	1
ATP:creatine N-phosphotransferase	R01881	2.7.3.2	(bta:100851864) or (bta:286822) or (bta:538944) or (bta:516210) or (bta:281692)	false	0	99999	50	1
ATP:D-glucose 6-phosphotransferase	R00299	2.7.1.1 / 2.7.1.2	(bta:616576)	false	0	99999	50	1
ATP:L-methionine S-adenosyltransferase	R00177	2.5.1.6	(bta:527403) or (bta:614177) or (bta:541078)	false	0	99999	50	1
betaine aldehyde:oxygen oxidoreductase	R08211		(bta:507477)	true	-99999	99999	50	1
Carbamoyl-phosphate:L-ornithine carbamoyltransferase	R01398	2.1.3.3	(bta:280887)	false	0	99999	33.33	1
Choloyl-CoA:glycine N-choloyltransferase	R03720	2.3.1.65	(bta:786798) or (bta:530653)	false	0	99999	33.33	1
Choloyl-CoA:glycine N-choloyltransferase	R03718	2.3.1.65	(bta:786798) or (bta:530653)	false	0	99999	33.33	1
citrate hydro-lyase (cis-aconitate-forming)	R01325	4.2.1.3	(bta:512995) or (bta:280976)	true	-99999	99999	50	1
citrate hydroxymutase	R01324	4.2.1.3	(bta:512995) or (bta:280976)	true	-99999	99999	50	1
citrate:L-glutamate ligase (ADP-forming)	R10677	6.3.1.17	(bta:538579)	false	0	99999	50	1
Formaldehyde:formaldehyde oxidoreductase	R00614		(bta:505515) or (bta:535653)	false	0	99999	50	1
Formaldehyde:NAD+ oxidoreductase	R00604		(bta:505515) or (bta:535653)	false	0	99999	50	1
gamma-L-glutamyl-L-cysteine:glycine ligase (ADP-forming)	R00497	6.3.2.3	(bta:525059)	false	0	99999	33.33	1
glycine synthase	R01221	1.4.4.2 / 1.8.1.4 / 2.1.2.10	(bta:317723)	false	0	99999	50	1
Glycine:2-oxoglutarate aminotransferase	R00372	2.6.1.44	(bta:521553) or (bta:789572)	true	-99999	99999	50	1
Glycine:ferricytochrome-c oxidoreductase (deaminating)	R00364		(bta:521553) or (bta:789572) or (bta:615334)	true	-99999	99999	50	1
glycine:lipoylprotein oxidoreductase (decarboxylating and acceptor-aminomethylating)	R03425	1.4.4.2	(bta:507688)	false	0	99999	25	1
glycine:oxygen oxidoreductase (deaminating)	R00366	1.4.3.3	(bta:615334)	false	0	99999	50	1
glycine:tRNA(Gly) ligase (AMP-forming)	R03654	6.1.1.14	(bta:408010)	false	0	99999	50	1
hydrogen-carbonate:L-glutamine amido-ligase (ADP-forming, carbamate-phosphorylating)	R00575	6.3.5.5	(bta:504261)	false	0	99999	50	1
L-allo-threonine acetaldehyde-lyase (glycine-forming)	R06171	4.1.2.5	(bta:507443)	true	-99999	99999	50	1
L-Arginine iminohydrolase	R00552		(bta:287024) or (bta:282876) or (bta:536132)	true	-99999	99999	50	1
L-arginine,NADH:oxygen oxidoreductase (nitric-oxide-forming)	R10106		(bta:287024) or (bta:282876) or (bta:536132)	true	-99999	99999	50	1
L-Arginine,NADPH:oxygen oxidoreductase (nitric-oxide-forming)	R00557	1.14.13.39	(bta:287024) or (bta:282876) or (bta:536132)	true	-99999	99999	50	1
L-Arginine:glycine amidinotransferase	R00565	2.1.4.1	(bta:414732)	false	0	99999	50	1
L-Asparagine amidohydrolase	R00485	3.5.1.1	(bta:514209)	true	-99999	99999	50	1
L-Asparagine:tRNA(Asn) ligase (AMP-forming)	R03648	6.1.1.22	(bta:616033) or (bta:504824)	false	0	99999	50	1
L-aspartate:ammonia ligase (AMP-forming)	R00483	6.3.5.4	(bta:514209)	true	-99999	99999	50	1
L-aspartate:L-glutamine amido-ligase (AMP-forming)	R00578	6.3.5.4	(bta:514209)	true	-99999	99999	50	1
L-cysteinylglycine dipeptidase	R00899	3.4.11.1 / 3.4.11.2	(bta:781648)	false	0	99999	33.33	1
L-Glutamate:ammonia ligase (ADP-forming)	R00253	6.3.1.2	(bta:281199)	false	0	99999	50	1
L-glutamine amidohydrolase	R00256	3.5.1.2 / 6.3.4.2 / 6.3.5.2 / 6.3.5.4 / 6.3.5.5	(bta:539561) or (bta:525335)	true	-99999	99999	33.33	1
L-glutamine:D-fructose-6-phosphate isomerase (deaminating)	R00768	2.6.1.16	(bta:530101) or (bta:281779)	false	0	99999	50	1
L-Glutamine:tRNA(Gln) ligase (AMP-forming)	R03652	6.1.1.18	(bta:514586)	false	0	99999	50	1
L-Isoleucine:2-oxoglutarate aminotransferase	R02199	2.6.1.42	(bta:505926) or (bta:281643)	true	-99999	99999	50	1
L-Isoleucine:oxygen oxidoreductase (deaminating)	R02197	1.4.3.2	(bta:104968452) or (bta:782545)	false	0	99999	50	1
L-Isoleucine:tRNA(Ile) ligase (AMP-forming)	R03656	6.1.1.5	(bta:509885) or (bta:533057)	false	0	99999	50	1
L-Kynurenine hydrolase	R00987	3.7.1.3	(bta:520327)	false	0	99999	50	1
L-Kynurenine,NADPH:oxygen oxidoreductase (3-hydroxylating)	R01960	1.14.13.9	(bta:515996)	false	0	99999	50	1
L-Kynurenine:2-oxoglutarate aminotransferase	R01956	2.6.1.7	(bta:520638) or (bta:104968656) or (bta:508712) or (bta:528582) or (bta:508929) or (bta:781863)	false	0	99999	50	1
L-Leucine:2-oxoglutarate aminotransferase	R01090	2.6.1.42	(bta:505926) or (bta:281643)	true	-99999	99999	50	1
L-leucine:NAD+ oxidoreductase (deaminating)	R01088		(bta:505926) or (bta:281643)	true	-99999	99999	50	1
L-Leucine:tRNA(Leu) ligase (AMP-forming)	R03657	6.1.1.4	(bta:504609) or (bta:509429)	false	0	99999	50	1
L-Methionine:oxygen oxidoreductase (deaminating)	R00648	1.4.3.2	(bta:104968452) or (bta:782545)	false	0	99999	50	1
L-Methionine:tRNAMet ligase (AMP-forming)	R03659	6.1.1.10	(bta:512531) or (bta:514726)	false	0	99999	50	1
L-Phenylalanine,tetrahydrobiopterin:oxygen oxidoreductase (4-hydroxylating)	R01795	1.14.16.1	(bta:510583)	false	0	99999	50	1
L-Proline,2-oxoglutarate:oxygen oxidoreductase (4-hydroxylating)	R01252	1.14.11.2	(bta:518288) or (bta:414348) or (bta:507327)	false	0	99999	50	1
L-proline:(acceptor) oxidoreductase	R10507		(bta:505094)	false	0	99999	50	1
L-Proline:NAD+ 5-oxidoreductase	R01248	1.5.1.2	(bta:504987) or (bta:539606) or (bta:512526)	true	-99999	99999	50	1
L-Proline:NADP+ 5-oxidoreductase	R01251	1.5.1.2	(bta:504987) or (bta:539606) or (bta:512526)	true	-99999	99999	50	1
L-proline:quinone oxidoreductase	R01253		(bta:504987) or (bta:539606) or (bta:512526) or (bta:505094)	true	-99999	99999	50	1
L-proline:tRNA(Pro) ligase (AMP-forming)	R03661	6.1.1.15	(bta:508907) or (bta:538357)	false	0	99999	50	1
L-serine ammonia-lyase	R00220	4.3.1.17 / 4.3.1.19	(bta:516783) or (bta:514346)	true	-99999	99999	50	1
L-serine hydro-lyase	R00590	4.3.1.17	(bta:516783) or (bta:514346)	false	0	99999	50	1
L-serine hydro-lyase (adding homocysteine L-cystathionine-forming)	R01290	4.2.1.22	(bta:514525)	false	0	99999	50	1
L-serine hydro-lyase (adding hydrogen sulfide, L-cysteine-forming)	R00891	4.2.1.22	(bta:514525)	false	0	99999	50	1
L-Serine:pyruvate aminotransferase	R00585	2.6.1.51	(bta:789572)	true	-99999	99999	50	1
L-Serine:tRNA(Ser) ligase (AMP-forming)	R03662	6.1.1.11	(bta:282060) or (bta:281476)	false	0	99999	50	1
L-serine:tRNASec ligase (AMP-forming)	R08218	6.1.1.11	(bta:282060) or (bta:281476)	false	0	99999	50	1
L-threonine ammonia-lyase (2-oxobutanoate-forming)	R00996	4.3.1.19	(bta:516783) or (bta:514346)	false	0	99999	50	1
L-threonine:NAD+ oxidoreductase	R01465	1.1.1.103	(bta:511957)	true	-99999	99999	50	1
L-Threonine:tRNA(Thr) ligase (AMP-forming)	R03663	6.1.1.3	(bta:511740) or (bta:510075) or (bta:525350)	false	0	99999	50	1
L-tyrosine carboxy-lyase (tyramine-forming)	R00736	4.1.1.28	(bta:280762)	false	0	99999	50	1
L-Tyrosine,L-dopa:oxygen oxidoreductase	R02078	1.14.18.1	(bta:280951)	false	0	99999	50	1
L-Tyrosine,tetrahydrobiopterin:oxygen oxidoreductase (3-hydroxylating)	R01815	1.14.16.2	(bta:280707)	false	0	99999	50	1
L-tyrosine:2-oxoglutarate aminotransferase	R00734	2.6.1.1 / 2.6.1.5	(bta:533481)	false	0	99999	50	1
L-Tyrosine:oxygen oxidoreductase	R00731	1.14.18.1	(bta:280951)	false	0	99999	50	1
L-Tyrosine:oxygen oxidoreductase (deaminating)	R00729	1.4.3.2	(bta:104968452) or (bta:782545)	false	0	99999	50	1
L-tyrosine:pyruvate aminotransferase	R09254		(bta:533481) or (bta:104968452) or (bta:281206) or (bta:286886) or (bta:782545)	true	-99999	99999	50	1
L-Tyrosine:tRNA(Tyr) ligase (AMP-forming)	R02918	6.1.1.1	(bta:281581) or (bta:536956)	false	0	99999	50	1
L-Valine:2-oxoglutarate aminotransferase	R01214	2.6.1.42	(bta:505926) or (bta:281643)	true	-99999	99999	50	1
L-valine:NAD+ oxidoreductase(deaminating)	R01434		(bta:505926) or (bta:281643)	true	-99999	99999	50	1
L-Valine:pyruvate aminotransferase	R01215		(bta:505926) or (bta:281643)	true	-99999	99999	50	1
L-Valine:tRNAVal ligase (AMP-forming)	R03665	6.1.1.9	(bta:100847824) or (bta:505556)	false	0	99999	50	1
melibiose galactohydrolase	R01101	3.2.1.22	(bta:104968418) or (bta:532742)	false	0	99999	33.33	1
N(pi)-methyl-L-histidine:beta-alanine ligase (ADP-forming)	R03286	6.3.2.11	(bta:783525)	false	0	99999	50	1
N-Formyl-L-kynurenine amidohydrolase	R01959	3.5.1.9	(bta:518864)	false	0	99999	50	1
O-phospho-L-serine phosphohydrolase	R00582	3.1.3.3	(bta:533630)	false	0	99999	50	1
p-cumic alcohol:NAD+ oxidoreductase	R02565	1.2.1.8	(bta:507477)	false	0	99999	50	1
p-Cumic alcohol:NADP+ oxidoreductase	R02566	1.2.1.8	(bta:507477)	false	0	99999	50	1
Palmitoyl-CoA:L-serine C-palmitoyltransferase (decarboxylating)	R01281	2.3.1.50	(bta:100336940) or (bta:614165) or (bta:537972)	false	0	99999	33.33	1
rn:R00135	R00135	3.4.11.5	(bta:781648)	false	0	99999	50	1
rn:R03539	R03539	1.11.1.8	(bta:525013)	false	0	99999	50	1
rn:R04951	R04951	3.4.11.1 / 3.4.11.2	(bta:781648)	false	0	99999	33.33	1
rn:R07396	R07396	2.6.1.5	(bta:533481)	false	0	99999	50	1
S-(hydroxymethyl)glutathione dehydrogenase	R06983	1.1.1.284	(bta:505515) or (bta:535653)	false	0	99999	50	1
S-(hydroxymethyl)glutathione formaldehyde-lyase (glutathione-forming)	R06982		(bta:505515) or (bta:535653)	false	0	99999	50	1
S-Adenosyl-L-methionine:amine N-methyltransferase	R02910	2.1.1.49	(bta:527922)	false	0	99999	50	1
S-Adenosyl-L-methionine:glycine N-methyltransferase	R00367	2.1.1.20	(bta:538212)	true	-99999	99999	50	1
S-Adenosyl-L-methionine:guanidinoacetate N-methyltransferase	R01883	2.1.1.2	(bta:515270)	false	0	99999	50	1
S-Adenosyl-L-methionine:L-homocysteine S-methyltransferase	R00650		(bta:497025) or (bta:280869)	true	-99999	99999	50	1
S-Formylglutathione hydrolase	R00527	3.1.2.12	(bta:505515) or (bta:535653)	false	0	99999	50	1
sarcosine:electron-transfer flavoprotein oxidoreductase (demethylating)	R00611	1.5.8.3	(bta:614603)	false	0	99999	50	1
sarcosine:oxygen oxidoreductase (demethylating)	R00610	1.5.3.1	(bta:509102)	false	0	99999	50	1
serine racemase	R00589	5.1.1.18	(bta:525340)	true	-99999	99999	50	1
succinyl-CoA:glycine C-succinyltransferase (decarboxylating)	R00830	2.3.1.37	(bta:511791) or (bta:534286)	false	0	99999	50	1
sucrose glucohydrolase	R00801	3.2.1.10 / 3.2.1.20 / 3.2.1.48	(bta:504366)	false	0	99999	33.33	1
Trimethylaminoacetate:L-homosysteine S-methyltransferase	R02821	2.1.1.5	(bta:497025)	false	0	99999	50	1
(1R)-hydroxy-(2R)-glutathionyl-1,2-dihydronaphthalene glutathione-lyase (epoxide-forming)	R07002	2.5.1.18	(bta:516190) or (bta:613905) or (bta:517724) or (bta:533917) or (bta:525938) or (bta:493719) or (bta:768055) or (bta:327709) or (bta:507346) or (bta:281806) or (bta:281805) or (bta:777644) or (bta:785216) or (bta:521685) or (bta:615507) or (bta:615514) or (bta:615537) or (bta:615552) or (bta:783879) or (bta:613498) or (bta:505642)	false	0	99999	0	0
(2-naphthyl)methanol:NAD+ oxidoreductase	R06927	1.1.1.1	(bta:505515)	false	0	99999	0	0
(24R,25R)-3alpha,7alpha,12alpha,24-tetrahydroxy-5beta-cholestanoyl-CoA hydro-lyase	R04813	4.2.1.107	(bta:493643)	false	0	99999	0	0
(24S)-cholest-5-ene-3beta,7alpha,24-triol:NAD+ 3-oxidoreductase	R08721	1.1.1.181	(bta:540229)	false	0	99999	0	0
(25S)-3alpha,7alpha,12alpha-trihydroxy-5beta-cholestan-26-oyl-CoA:acceptor 24,25-oxidoreductase	R08735	1.17.99.3	(bta:514969)	false	0	99999	0	0
(25S)-3alpha,7alpha-dihydroxy-5beta-cholestanoyl-CoA:acceptor 24,25-oxidoreductase	R08740	1.17.99.3	(bta:514969)	false	0	99999	0	0
(2E,6E)-farnesyl-diphosphate:isopentenyl-diphosphate cistransferase (adding 10-55 isopentenyl units)	R05556	2.5.1.87	(bta:523264) or (bta:101902999) or (bta:100849670)	false	0	99999	0	0
(2E,6E)-farnesyl-diphosphate:isopentenyl-diphosphate farnesyltranstransferase (adding 7 isopentenyl units)	R09249	2.5.1.91	(bta:509696) or (bta:521115)	false	0	99999	0	0
(2R)-3-sulfolactate:NAD+ oxidoreductase	R07136	1.1.1.37	(bta:535182) or (bta:281306)	true	-99999	99999	0	0
(2S)-ethylmalonyl-CoA epimerase	R09979	5.1.99.1	(bta:508170)	false	0	99999	0	0
(2S,3S)-3-Hydroxy-2-methylbutanoyl-CoA hydro-liase	R04204	4.2.1.17	(bta:281748) or (bta:518852) or (bta:281810)	false	0	99999	0	0
(2S,3S)-3-hydroxy-2-methylbutanoyl-CoA:NAD+ oxidoreductase	R04203	1.1.1.35 / 1.1.1.178	(bta:281809)	true	-99999	99999	0	0
(3R)-3-Hydroxybutanoyl-[acyl-carrier protein]:NADP+ oxidoreductase	R04533	2.3.1.85	(bta:281152)	true	-99999	99999	0	0
(3R)-3-Hydroxybutanoyl-[acyl-carrier-protein] hydro-lyase	R04428	2.3.1.85	(bta:281152)	true	-99999	99999	0	0
(3R)-3-Hydroxybutanoyl-[acyl-carrier-protein] hydro-lyase	R04965	2.3.1.85	(bta:281152)	true	-99999	99999	0	0
(3R)-3-Hydroxybutanoyl-[acyl-carrier-protein] hydro-lyase	R04954	2.3.1.85	(bta:281152)	true	-99999	99999	0	0
(3R)-3-Hydroxybutanoyl-[acyl-carrier-protein] hydro-lyase	R04537	2.3.1.85	(bta:281152)	true	-99999	99999	0	0
(3R)-3-Hydroxybutanoyl-[acyl-carrier-protein] hydro-lyase	R04535	2.3.1.85	(bta:281152)	true	-99999	99999	0	0
(3R)-3-Hydroxydecanoyl-[acyl-carrier-protein]:NADP+ oxidoreductase	R04534	2.3.1.85	(bta:281152)	true	-99999	99999	0	0
(3R)-3-Hydroxydodecanoyl-[acyl-carrier-protein]:NADP+ oxidoreductase	R04964	2.3.1.85	(bta:281152)	true	-99999	99999	0	0
(3R)-3-Hydroxyhexanoyl-[acyl-carrier-protein]:NADP+ oxidoreductase	R04953	2.3.1.85	(bta:281152)	true	-99999	99999	0	0
(3R)-3-Hydroxyoctanoyl-[acyl-carrier-protein]:NADP+ oxidoreductase	R04536	2.3.1.85	(bta:281152)	true	-99999	99999	0	0
(3R)-3-hydroxypalmitoyl-[acyl-carrier-protein] hydro-lyase	R04544	2.3.1.85	(bta:281152)	true	-99999	99999	0	0
(3R)-3-Hydroxypalmitoyl-[acyl-carrier-protein] hydro-lyase	R04568	2.3.1.85	(bta:281152)	true	-99999	99999	0	0
(3R)-3-Hydroxypalmitoyl-[acyl-carrier-protein]:NADP+ oxidoreductase	R04543	2.3.1.85	(bta:281152)	true	-99999	99999	0	0
(3R)-3-Hydroxytetradecanoyl-[acyl-carrier-protein]:NADP+ oxidoreductase	R04566	2.3.1.85	(bta:281152)	true	-99999	99999	0	0
(3S)-3-hydroxyacyl-CoA hydro-lyase	R02685	4.2.1.17	(bta:281748) or (bta:281810)	true	-99999	99999	0	0
(3S)-3-hydroxyacyl-CoA hydro-lyase	R06942	4.2.1.17	(bta:281748) or (bta:518852) or (bta:281810)	true	-99999	99999	0	0
(3S)-3-hydroxyacyl-CoA:NAD+ oxidoreductase	R01778	1.1.1.35 / 1.1.1.211	(bta:281810)	true	-99999	99999	0	0
(5-glutamyl)-peptide:amino-acid 5-glutamyltransferase	R03916	2.3.2.2	(bta:613919) or (bta:615582) or (bta:787326) or (bta:615929)	false	0	99999	0	0
(5-glutamyl)-peptide:amino-acid 5-glutamyltransferase	R03970	2.3.2.2	(bta:613919) or (bta:615582) or (bta:787326) or (bta:615929)	false	0	99999	0	0
(5-L-Glutamyl)-L-amino-acid 5-glutamyltransferase (cyclizing)	R02743	2.3.2.4	(bta:533374)	false	0	99999	0	0
(5-L-Glutamyl)-L-amino-acid 5-glutamyltransferase (cyclizing)	R03749	2.3.2.4	(bta:533374)	false	0	99999	0	0
(5R)-5-phosphonooxy-L-lysine phosphate-lyase (deaminating (S)-2-amino-6-oxohexanoate-forming)	R10270	4.2.3.134	(bta:537241)	false	0	99999	0	0
(5Z,13E)-(15S)-9alpha,11alpha,15-trihydroxyprosta-5,13-dienoate:NADP+ 9-oxidoreductase	R02581	1.1.1.184 / 1.1.1.189	(bta:515946)	false	0	99999	0	0
(5Z,13E)-(15S)-9alpha,11alpha-Epidioxy-15-hydroxyprosta-5,13- dienoate 6-isomerase	R02267	5.3.99.4	(bta:282021)	false	0	99999	0	0
(5Z,13E)-(15S)-9alpha,11alpha-Epidioxy-15-hydroxyprosta-5,13- dienoate D-isomerase	R02266	5.3.99.2	(bta:286858) or (bta:100139892)	false	0	99999	0	0
(5Z,13E)-(15S)-9alpha,11alpha-epidioxy-15-hydroxyprosta-5,13- dienoate E-isomerase	R02265	5.3.99.3	(bta:282019) or (bta:493638) or (bta:493639)	false	0	99999	0	0
(5Z,13E)-(15S)-9alpha,11alpha-Epidioxy-15-hydroxyprosta-5,13-thromboxane-A2-isomerase	R02268	5.3.99.5	(bta:509326)	false	0	99999	0	0
(6Z,8E,10E,14Z)-(5S,12R)-5,12-Dihydroxyicosa-6,8,10,14-tetraenoate,NADPH:oxygen oxidoreductase (20-hydroxylating)	R03866	1.14.13.30	(bta:507016) or (bta:100295883) or (bta:507615) or (bta:534967)	false	0	99999	0	0
(7E,9E,11Z,14Z)-(5S,6S)-5,6-Epoxyicosa-7,9,11,14-tetraenoate hydrolase	R03057	3.3.2.6	(bta:507130)	false	0	99999	0	0
(7E,9E,11Z,14Z)-(5S,6S)-5,6-Epoxyicosa-7,9,11,14-tetraenoate:glutathione leukotriene-transferase (epoxide-ring-opening)	R03059	4.4.1.20	(bta:511749)	false	0	99999	0	0
(R)-3-Hydroxybutanoate:NAD+ oxidoreductase	R01361	1.1.1.30	(bta:534090) or (bta:515321)	true	-99999	99999	0	0
(R)-4'-Phosphopantothenate:L-cysteine ligase	R04231	6.3.2.5	(bta:539294)	false	0	99999	0	0
(R)-4'-Phosphopantothenate:L-cysteine ligase	R04230	6.3.2.5	(bta:539294)	false	0	99999	0	0
(R)-Lactaldehyde:NAD+ oxidoreductase	R02527	1.1.1.79	(bta:504764)	true	-99999	99999	0	0
(R)-Lactate:ferricytochrome-c 2-oxidoreductase	R00197	1.1.2.4	(bta:510284)	false	0	99999	0	0
(R)-Methylmalonyl-CoA CoA-carbonylmutase	R00833	5.4.99.2	(bta:280871)	true	-99999	99999	0	0
(R)-Mevalonate:NAD+ oxidoreductase (CoA-acetylating)	R02081		(bta:407159)	true	-99999	99999	0	0
(R)-Mevalonate:NADP+ oxidoreductase (CoA acylating)	R02082	1.1.1.34	(bta:407159)	false	0	99999	0	0
(R)-pantetheine amidohydrolase	R02973	3.5.1.92	(bta:526704) or (bta:534929)	false	0	99999	0	0
(R)-Prunasin beta-D-glucohydrolase	R02558	3.2.1.21	(bta:539625)	false	0	99999	0	0
(R)-S-Lactoylglutathione hydrolase	R01736	3.1.2.6	(bta:509274) or (bta:511836)	false	0	99999	0	0
(R)-S-Lactoylglutathione methylglyoxal-lyase (isomerizing)	R02530	4.4.1.5	(bta:540335)	true	-99999	99999	0	0
(S)-1-pyrroline-5-carboxylate:NAD+ oxidoreductase	R00707	1.2.1.88	(bta:100126042)	true	-99999	99999	0	0
(S)-1-pyrroline-5-carboxylate:NADP+ oxidoreductase	R00708	1.2.1.88	(bta:100126042)	true	-99999	99999	0	0
(S)-2,3-Epoxysqualene mutase (cyclizing, lanosterol-forming)	R03199	5.4.99.7	(bta:615906)	false	0	99999	0	0
(S)-2-methylbutanoyl-CoA:acceptor 2,3-oxidoreductase	R03172	1.3.8.1 / 1.3.8.7 / 1.3.99.12	(bta:511222)	false	0	99999	0	0
(S)-2-methylbutanoyl-CoA:enzyme N6-(dihydrolipoyl)lysine S-(2-methylbutanoyl)transferase	R03174	2.3.1.168	(bta:280759)	false	0	99999	0	0
(S)-3-hydroxy-3-methylglutaryl-CoA acetoacetate-lyase (acetyl-CoA-forming)	R01360	4.1.3.4	(bta:317658) or (bta:535508)	false	0	99999	0	0
(S)-3-hydroxyacyl-CoA:NAD+ oxidoreductase	R06941	1.1.1.35	(bta:518852) or (bta:532785)	true	-99999	99999	0	0
(S)-3-hydroxybutanoyl-CoA hydro-lyase	R03026	4.2.1.17	(bta:281748) or (bta:518852) or (bta:281810)	true	-99999	99999	0	0
(S)-3-Hydroxybutanoyl-CoA:NAD+ oxidoreductase	R01975	1.1.1.35	(bta:518852) or (bta:532785)	true	-99999	99999	0	0
(S)-3-Hydroxybutanoyl-CoA:NADP+ oxidoreductase	R01976		(bta:518852) or (bta:532785)	true	-99999	99999	0	0
(S)-3-Hydroxydodecanoyl-CoA hydro-lyase	R04170	4.2.1.17	(bta:281748) or (bta:281810)	true	-99999	99999	0	0
(S)-3-hydroxydodecanoyl-CoA:NAD+ oxidoreductase	R04741	1.1.1.35 / 1.1.1.211	(bta:281810)	true	-99999	99999	0	0
(S)-3-Hydroxyhexadecanoyl-CoA hydro-lyase	R04738	4.2.1.17	(bta:281748) or (bta:281810)	true	-99999	99999	0	0
(S)-3-Hydroxyhexadecanoyl-CoA:NAD+ oxidoreductase	R04737	1.1.1.35 / 1.1.1.211	(bta:281810)	true	-99999	99999	0	0
(S)-3-Hydroxyisobutyryl-CoA hydro-lyase	R04224	4.2.1.17	(bta:281748) or (bta:518852) or (bta:281810)	false	0	99999	0	0
(S)-3-Hydroxyisobutyryl-CoA hydrolase	R05064	3.1.2.4	(bta:535883)	false	0	99999	0	0
(S)-3-Hydroxytetradecanoyl-CoA hydro-lyase	R04740	4.2.1.17	(bta:281748) or (bta:281810)	true	-99999	99999	0	0
(S)-3-Hydroxytetradecanoyl-CoA:NAD+ oxidoreductase	R04739	1.1.1.35 / 1.1.1.211	(bta:281810)	true	-99999	99999	0	0
(S)-dihydroorotate amidohydrolase	R01993	3.5.2.3	(bta:504261)	true	-99999	99999	0	0
(S)-dihydroorotate:fumarate oxidoreductase	R01867		(bta:533873)	true	-99999	99999	0	0
(S)-dihydroorotate:NAD+ oxidoreductase	R01869		(bta:533873)	true	-99999	99999	0	0
(S)-dihydroorotate:quinone oxidoreductase	R01868	1.3.5.2	(bta:533873)	true	-99999	99999	0	0
(S)-Hydroxydecanoyl-CoA hydro-lyase	R04744	4.2.1.17	(bta:281748) or (bta:281810)	true	-99999	99999	0	0
(S)-hydroxydecanoyl-CoA:NAD+ oxidoreductase	R04743	1.1.1.35 / 1.1.1.211	(bta:532785)	true	-99999	99999	0	0
(S)-Hydroxyhexanoyl-CoA hydro-lyase	R04749	4.2.1.17	(bta:281748) or (bta:281810)	true	-99999	99999	0	0
(S)-hydroxyhexanoyl-CoA:NAD+ oxidoreductase	R04748	1.1.1.35 / 1.1.1.211	(bta:532785)	true	-99999	99999	0	0
(S)-Hydroxyoctanoyl-CoA hydro-lyase	R04746	4.2.1.17	(bta:281748) or (bta:281810)	true	-99999	99999	0	0
(S)-hydroxyoctanoyl-CoA:NAD+ oxidoreductase	R04745	1.1.1.35 / 1.1.1.211	(bta:532785)	true	-99999	99999	0	0
(S)-malate hydro-lyase (fumarate-forming)	R01082	4.2.1.2	(bta:520260)	true	-99999	99999	0	0
(S)-malate:NAD+ oxidoreductase	R00342	1.1.1.37	(bta:535182) or (bta:281306)	true	-99999	99999	0	0
(S)-malate:NAD+ oxidoreductase (decarboxylating)	R00214	1.1.1.38	(bta:507817)	true	-99999	99999	0	0
(S)-malate:NADP+ oxidoreductase	R00343		(bta:535182) or (bta:281306)	true	-99999	99999	0	0
(S)-Malate:NADP+ oxidoreductase(oxaloacetate-decarboxylating)	R00216	1.1.1.40	(bta:540985) or (bta:525813)	true	-99999	99999	0	0
(S)-malate:quinone oxidoreductase	R00361		(bta:535182) or (bta:281306)	true	-99999	99999	0	0
(S)-Methylmalonate semialdehyde:NAD+ oxidoreductase	R03869	1.2.1.3	(bta:507477) or (bta:508629) or (bta:281618) or (bta:537539) or (bta:513967)	false	0	99999	0	0
(S)-Methylmalonate semialdehyde:NAD+ oxidoreductase (CoA-propanoylating)	R00935	1.2.1.27	(bta:327692)	false	0	99999	0	0
(S)-Methylmalonate semialdehyde:oxygen oxidoreductase	R03871	1.2.3.1	(bta:531699) or (bta:338074) or (bta:518393)	false	0	99999	0	0
(S)-methylmalonyl-CoA carboxy-lyase (propanoyl-CoA-forming)	R00923	4.1.1.41	(bta:536284)	false	0	99999	0	0
1,1-dichloroethylene, NADPH:oxygen oxidoreductase (RH-hydroxylating or -epoxidizing)	R07090		(bta:282213)	false	0	99999	0	0
1,1-dichloroethylene, NADPH:oxygen oxidoreductase (RH-hydroxylating or -epoxidizing)	R07089		(bta:282213)	false	0	99999	0	0
1,1-dichloroethylene, NADPH:oxygen oxidoreductase (RH-hydroxylating or -epoxidizing)	R07088		(bta:282213)	false	0	99999	0	0
1,1-dichloroethylene-epoxide:glutathione S-(chloroepoxyethyl)transferase [2-(S-glutathionyl)acetyl-chloride-forming]	R07092	2.5.1.18	(bta:516190) or (bta:613905) or (bta:517724) or (bta:533917) or (bta:525938) or (bta:493719) or (bta:768055) or (bta:327709) or (bta:507346) or (bta:281806) or (bta:281805) or (bta:777644) or (bta:785216) or (bta:521685) or (bta:615507) or (bta:615514) or (bta:615537) or (bta:615552) or (bta:783879) or (bta:613498) or (bta:505642)	false	0	99999	0	0
1,2-diacyl-sn-glycerol 3-phosphate phosphohydrolase	R02239	3.1.3.4	(bta:537224) or (bta:617172) or (bta:514448) or (bta:521637) or (bta:504545) or (bta:617707)	false	0	99999	0	0
1,2-diacyl-sn-glycerol acylhydrolase	R02687	3.1.1.3	(bta:786474) or (bta:515764) or (bta:535192) or (bta:531271) or (bta:100297709) or (bta:509808) or (bta:510772) or (bta:508493) or (bta:616241) or (bta:280748) or (bta:281283)	false	0	99999	0	0
1,2-dibromoethane,NADPH:oxygen oxidoreductase (RH-hydroxylating or -epoxidizing)	R07112		(bta:282213)	false	0	99999	0	0
1,2-dibromoethane:glutathione ethylenetransferase (episulfonium-forming)	R07113	2.5.1.18	(bta:516190) or (bta:613905) or (bta:517724) or (bta:533917) or (bta:525938) or (bta:493719) or (bta:768055) or (bta:327709) or (bta:507346) or (bta:281806) or (bta:281805) or (bta:777644) or (bta:785216) or (bta:521685) or (bta:615507) or (bta:615514) or (bta:615537) or (bta:615552) or (bta:783879) or (bta:613498) or (bta:505642)	false	0	99999	0	0
1,2-Dihydronaphthalene-1,2-diol dehydrogenase	R07015	1.3.1.20	(bta:617564)	false	0	99999	0	0
1,2-dihydroxy-5-(methylthio)pent-1-en-3-one:oxygen oxidoreductase (formate- and CO-forming)	R07363	1.13.11.53	(bta:615764)	false	0	99999	0	0
1,2-dihydroxy-5-(methylthio)pent-1-en-3-one:oxygen oxidoreductase (formate-forming)	R07364	1.13.11.54	(bta:615764)	false	0	99999	0	0
1,4-alpha-D-Glucan glucanohydrolase	R02108	3.2.1.1	(bta:539383) or (bta:505049)	false	0	99999	0	0
1,4-alpha-D-Glucan glucohydrolase	R01790	3.2.1.3	(bta:100296901) or (bta:100336421)	false	0	99999	0	0
1,4-alpha-D-Glucan:1,4-alpha-D-glucan 4-alpha-D-glycosyltransferase	R05196	2.4.1.25	(bta:517397)	false	0	99999	0	0
1,4-alpha-D-Glucan:1,4-alpha-D-glucan 6-alpha-D-(1,4-alpha-D-glucano)-transferase	R02110	2.4.1.18	(bta:615745)	false	0	99999	0	0
1,4-alpha-D-Glucan:orthophosphate alpha-D-glucosyltransferase	R02111	2.4.1.1	(bta:327664) or (bta:505560) or (bta:505472)	false	0	99999	0	0
1,4-beta-D-Glucan glucohydrolase	R02887	3.2.1.21	(bta:539625)	false	0	99999	0	0
1,7-dimethylxanthine:oxygen oxidoreductase	R07977	1.17.3.2	(bta:280960)	false	0	99999	0	0
1-(1-alkenyl)-sn-glycero-3-phosphocholine aldehydohydrolase	R02745	3.3.2.2	(bta:518466)	false	0	99999	0	0
1-(1-alkenyl)-sn-glycero-3-phosphoethanolamine aldehydohydrolase	R03415	3.3.2.5	(bta:518466)	false	0	99999	0	0
1-(1-Alkenyl)-sn-glycero-3-phosphoethanolamine ethanolaminehydrolase	R07388	3.1.4.39	(bta:532663)	false	0	99999	0	0
1-(5'-Phosphoribosyl)-5-amino-4-(N-succinocarboxamide)-imidazole AMP-lyase	R04559	4.3.2.2	(bta:510949)	true	-99999	99999	0	0
1-(5'-Phosphoribosyl)-5-amino-4-imidazolecarboxamide:pyrophosphate phosphoribosyltransferase	R04378	2.4.2.7	(bta:519017)	true	-99999	99999	0	0
1-(5-phospho-D-ribosyl)-5-amino-4-imidazolecarboxylate carboxy-lyase	R04209	4.1.1.21	(bta:404170)	true	-99999	99999	0	0
1-(5-Phosphoribosyl)-5-amino-4-carboxyimidazole:L-aspartate ligase (ADP-forming)	R04591	6.3.2.6	(bta:404170)	true	-99999	99999	0	0
1-Acyl-glycerone-3-phosphate:long-chain-alcohol O-3-phospho-2-oxopropanyltransferase	R04311	2.5.1.26	(bta:613679)	false	0	99999	0	0
1-Acyl-sn-glycero-3-phosphocholine acylhydrolase	R02746	3.1.1.5	(bta:536255) or (bta:282271) or (bta:767822) or (bta:539992) or (bta:506508)	false	0	99999	0	0
1-Acyl-sn-glycero-3-phosphoethanolamine aldehydohydrolase	R03416	3.1.1.5	(bta:536255) or (bta:767822) or (bta:539992) or (bta:506508)	false	0	99999	0	0
1-acylglycerol acylhydrolase	R01351	3.1.1.23	(bta:505290)	false	0	99999	0	0
1-Alkyl-2-acetyl-sn-glycero-3-phosphocholine acetohydrolase	R04452	3.1.1.47	(bta:282514) or (bta:282513) or (bta:282515) or (bta:282311) or (bta:282299)	false	0	99999	0	0
1-Alkyl-2-acyl-sn-glycero-3-phosphate phosphohydrolase	R04162	3.1.3.4	(bta:617172) or (bta:504545) or (bta:617707)	false	0	99999	0	0
1-hydroxymethylnaphthalene:NAD+ oxidoreductase	R06917	1.1.1.1	(bta:505515)	false	0	99999	0	0
1-methylxanthine:oxygen oxidoreductase	R07942	1.17.3.2	(bta:280960)	false	0	99999	0	0
1-nitronaphthalene, NADPH:oxygen oxidoreductase (RH-hydroxylating or -epoxidizing)	R07021	1.14.14.1	(bta:282213)	false	0	99999	0	0
1-nitronaphthalene, NADPH:oxygen oxidoreductase (RH-hydroxylating or -epoxidizing)	R07022	1.14.14.1	(bta:282213)	false	0	99999	0	0
1-nitronaphthalene-5,6-oxide hydrolase	R07027	3.3.2.9	(bta:535293)	false	0	99999	0	0
1-Phosphatidyl-1D-myo-inositol 3-phosphate 3-phosphohydrolase	R03363	3.1.3.64	(bta:533622)	false	0	99999	0	0
1-phosphatidyl-1D-myo-inositol-3,4,5-trisphosphate 5-phosphohydrolase	R09827	3.1.3.86	(bta:507329) or (bta:783833)	false	0	99999	0	0
1-phosphatidyl-1D-myo-inositol-3,4-bisphosphate 4-phosphohydrolase	R07299	3.1.3.66	(bta:534793) or (bta:535487)	false	0	99999	0	0
1-Phosphatidyl-1D-myo-inositol-4,5-bisphosphate inositoltrisphosphohydrolase	R03435	3.1.4.11	(bta:281987) or (bta:281985) or (bta:281986) or (bta:287026) or (bta:497026) or (bta:540771) or (bta:513565) or (bta:100337091) or (bta:515669) or (bta:508888) or (bta:519037) or (bta:514590) or (bta:513057) or (bta:790012)	false	0	99999	0	0
10-Formyltetrahydrofolate:5'-phosphoribosyl-5-amino-4-imidazolecarboxamide formyltransferase	R04560	2.1.2.3	(bta:506343)	false	0	99999	0	0
10-Formyltetrahydrofolate:5'-phosphoribosylglycinamide formyltransferase	R04325	2.1.2.2	(bta:281183)	false	0	99999	0	0
10-Formyltetrahydrofolate:L-methionyl-tRNA N-formyltransferase	R03940	2.1.2.9	(bta:286855)	false	0	99999	0	0
10-formyltetrahydrofolate:NADP+ oxidoreductase	R00941	1.5.1.6	(bta:516864) or (bta:505677)	false	0	99999	0	0
11,12-EET hydrolase	R07109	3.3.2.10	(bta:785508) or (bta:511716)	false	0	99999	0	0
11-cis-retinol: NADP+ oxidoreductase	R08380		(bta:505995) or (bta:281448)	true	-99999	99999	0	0
11-cis-retinol:NAD+ oxidoreductase	R03048	1.1.1.315	(bta:505995) or (bta:281448)	true	-99999	99999	0	0
11-deoxycorticosterone,reduced ferredoxin:oxygen oxidoreductase (11-hydroxylating)	R03851	1.14.15.4	(bta:787628) or (bta:282422)	false	0	99999	0	0
11-Deoxycortisol delta5-delat4-isomerase	R04849	1.1.1.145 / 5.3.3.1	(bta:281824)	false	0	99999	0	0
11-epi-Prostaglandin F2alpha:NADP+ 11-oxidoreductase	R02799	1.1.1.188	(bta:100337056)	false	0	99999	0	0
11beta,17alpha,21-Trihydroxy-5beta-pregnane-3,20-dione:NADP+ delta4-oxidoreductase	R02841	1.3.1.3	(bta:513855)	false	0	99999	0	0
11beta,17beta-dihydroxy-4-androsten-3-one:NAD+ 17-oxidoreductase	R08945	1.1.1.62	(bta:515710) or (bta:532422) or (bta:785989) or (bta:353107) or (bta:789567) or (bta:505212) or (bta:533086)	false	0	99999	0	0
11beta,17beta-dihydroxy-4-androsten-3-one:NADP+ 17-oxidoreductase	R08980	1.1.1.62	(bta:515710) or (bta:532422) or (bta:785989) or (bta:353107) or (bta:789567) or (bta:505212) or (bta:533086)	false	0	99999	0	0
11beta,21-Dihydroxy-3,20-oxo-5beta-pregnan-18-al:NADP+ delta4-oxidoreductase	R03713	1.3.1.3	(bta:513855)	false	0	99999	0	0
11beta-Hydroxyandrost-4-ene-3,17-dione:NADP+ 11-oxidoreductase	R04758	1.1.1.146	(bta:282589)	false	0	99999	0	0
11beta-Hydroxyprogesterone,hydrogen-donor:oxygen oxidoreductase (21-hydroxylating)	R03849	1.14.99.10	(bta:281741) or (bta:282425)	false	0	99999	0	0
14,15-EET hydrolase	R07108	3.3.2.10	(bta:785508) or (bta:511716)	false	0	99999	0	0
16alpha-Hydroxyandrost-4-ene-3,17-dione delta5-delat4-isomerase	R04678	1.1.1.145 / 5.3.3.1	(bta:281824)	false	0	99999	0	0
17alpha,20alpha-Dihydroxycholesterol:oxygen oxidoreductase (side-chain-cleaving)	R04676	1.14.15.6	(bta:338048)	false	0	99999	0	0
17alpha,21-dihydroxy-5beta-pregnane-3,11,20-trione:NADP+ delta4-oxidoreductase	R02893	1.3.1.3	(bta:513855)	false	0	99999	0	0
17alpha,21-dihydroxypregnenolone:oxygen oxidoreductase (11-hydroxylating)	R04850	1.14.15.4	(bta:787628) or (bta:282422)	false	0	99999	0	0
17alpha-Hydroxypregnenolone acetaldehyde-lyase	R08516	4.1.2.30	(bta:281739) or (bta:104968612) or (bta:101908425)	true	-99999	99999	0	0
17alpha-Hydroxypregnenolone,hydrogen-donor:oxygen oxidoreductase (21-hydroxylating)	R04675	1.14.99.10	(bta:281741) or (bta:282425)	false	0	99999	0	0
17alpha-hydroxypregnenolone,hydrogen-donor:oxygen oxidoreductase (side-chain-cleaving, acetate-formig)	R08517	1.14.99.9	(bta:281739) or (bta:104968612) or (bta:101908425)	false	0	99999	0	0
17alpha-Hydroxypregnenolone:NAD+ 3-oxidoreductase	R03327	1.1.1.145 / 5.3.3.1	(bta:281824)	true	-99999	99999	0	0
17alpha-Hydroxyprogesterone,hydrogen-donor:oxygen oxidoreductase (21-hydroxylating)	R03326	1.14.99.10	(bta:281741) or (bta:282425)	false	0	99999	0	0
17alpha-hydroxyprogesterone,hydrogen-donor:oxygen oxidoreductase (side-chain-cleaving, acetate-formig)	R08518	1.14.99.9	(bta:281739) or (bta:104968612) or (bta:101908425)	false	0	99999	0	0
17beta-hydroxysteroid UDP-glucuronosyltransferase	R02502	2.4.1.17	(bta:511743) or (bta:100296421) or (bta:286792) or (bta:530553) or (bta:515638) or (bta:751790) or (bta:615303) or (bta:100138908) or (bta:533587) or (bta:100138004) or (bta:100140261) or (bta:540615)	false	0	99999	0	0
19-hydroxyandrostenedione,reduced-flavoprotein:oxygen 19-oxidoreductase	R04759	1.14.14.14	(bta:281740)	false	0	99999	0	0
19-hydroxytestosterone,reduced-flavoprotein:oxygen 19-oxidoreductase	R04761	1.14.14.14	(bta:281740)	false	0	99999	0	0
19-oxoandrostenedione,reduced-flavoprotein:oxygen oxidoreductase (aromatizing, formate-forming)	R02351	1.14.14.14	(bta:281740)	false	0	99999	0	0
19-oxotestosterone,reduced-flavoprotein:oxygen oxidoreductase (aromatizing, formate-forming)	R03087	1.14.14.14	(bta:281740)	false	0	99999	0	0
1D-myo-inositol 1-phosphate phosphohydrolase	R01185	3.1.3.25	(bta:281865) or (bta:511124) or (bta:532797)	false	0	99999	0	0
1D-myo-inositol 3-phosphate phosphohydrolase	R01187	3.1.3.25	(bta:281865) or (bta:511124) or (bta:532797)	false	0	99999	0	0
1D-myo-inositol 4-phosphate phosphohydrolase	R01186	3.1.3.25	(bta:281865) or (bta:511124) or (bta:532797)	false	0	99999	0	0
1D-myo-inositol-3-phosphate lyase (isomerizing)	R07324	5.5.1.4	(bta:509394)	false	0	99999	0	0
1H-Imidazole-4-ethanamine:oxygen oxidoreductase (deaminating) (copper-containing)	R02150	1.4.3.22	(bta:509751)	false	0	99999	0	0
2'-Deoxyadenosine 5'-diphosphate:oxidized-thioredoxin 2'-oxidoreductase	R02017	1.17.4.1	(bta:508167) or (bta:505537) or (bta:528960)	false	0	99999	0	0
2'-deoxyadenosine 5'-monophosphate phosphohydrolase	R02088	3.1.3.5	(bta:504454) or (bta:281951) or (bta:532399) or (bta:281363) or (bta:616992) or (bta:511449) or (bta:511858) or (bta:527380) or (bta:534181)	true	-99999	99999	0	0
2'-deoxycytidine 5'-monophosphate phosphohydrolase	R01664	3.1.3.5	(bta:504454) or (bta:281951) or (bta:532399) or (bta:281363) or (bta:616992) or (bta:511449) or (bta:511858) or (bta:527380) or (bta:534181)	false	0	99999	0	0
2'-Deoxycytidine diphosphate:oxidized-thioredoxin 2'-oxidoreductase	R02024	1.17.4.1	(bta:508167) or (bta:505537) or (bta:528960)	false	0	99999	0	0
2'-Deoxyguanosine 5'-diphosphate:oxidized-thioredoxin 2'-oxidoreductase	R02019	1.17.4.1	(bta:508167) or (bta:505537) or (bta:528960)	false	0	99999	0	0
2'-deoxyguanosine 5'-monophosphate phosphohydrolase	R01968	3.1.3.5	(bta:504454) or (bta:281951) or (bta:532399) or (bta:281363) or (bta:616992) or (bta:511449) or (bta:511858) or (bta:527380) or (bta:534181)	true	-99999	99999	0	0
2'-Deoxyguanosine 5'-triphosphate diphosphohydrolase	R01855	3.6.1.19	(bta:613653)	false	0	99999	0	0
2'-Deoxyinosine-5'-triphosphate pyrophosphohydrolase	R03531	3.6.1.19	(bta:613653)	false	0	99999	0	0
2'-deoxyribonucleoside-diphosphate:trypanothione-disulfide 2'-oxidoreductase	R08364	1.17.4.1	(bta:508167) or (bta:505537) or (bta:528960)	false	0	99999	0	0
2'-deoxyribonucleoside-diphosphate:tryparedoxin-disulfide 2'-oxidoreductase	R08363	1.17.4.1	(bta:508167) or (bta:505537) or (bta:528960)	false	0	99999	0	0
2'-Deoxyuridine 5'-diphosphate:oxidized-thioredoxin 2'-oxidoreductase	R02018	1.17.4.1	(bta:508167) or (bta:505537) or (bta:528960)	false	0	99999	0	0
2'-deoxyuridine 5'-monophosphate phosphohydrolase	R02102	3.1.3.5	(bta:504454) or (bta:281951) or (bta:532399) or (bta:281363) or (bta:616992) or (bta:511449) or (bta:511858) or (bta:527380) or (bta:534181)	false	0	99999	0	0
2,3-bisphospho-D-glycerate 2-phosphohydrolase	R01516	3.1.3.13	(bta:533785)	true	-99999	99999	0	0
2,3-bisphospho-D-glycerate 3-phosphohydrolase	R09532	3.1.3.80	(bta:541067)	false	0	99999	0	0
2,3-dehydroacyl-CoA:2-acylglycerol O-acyltransferase	R03756	2.3.1.22	(bta:785379) or (bta:538034) or (bta:614494) or (bta:618076) or (bta:407225)	false	0	99999	0	0
2,3-dihydro-2-S-glutathionyl-3-hydroxy bromobenzene glutathione-lyase (epoxide-forming)	R07070	2.5.1.18	(bta:516190) or (bta:613905) or (bta:517724) or (bta:533917) or (bta:525938) or (bta:493719) or (bta:768055) or (bta:327709) or (bta:507346) or (bta:281806) or (bta:281805) or (bta:777644) or (bta:785216) or (bta:521685) or (bta:615507) or (bta:615514) or (bta:615537) or (bta:615552) or (bta:783879) or (bta:613498) or (bta:505642)	false	0	99999	0	0
2,5-diaminopyrimidine nucleoside triphosphate mutase	R05048	3.5.4.16	(bta:286815)	false	0	99999	0	0
2,5-dioxopentanoate:NADP+ 5-oxidoreductase	R00264	1.2.1.3	(bta:508629) or (bta:281618) or (bta:513967)	false	0	99999	0	0
2-(Formamido)-N1-(5-phosphoribosyl)acetamidine cyclo-ligase (ADP-forming)	R04208	6.3.3.1	(bta:281183)	false	0	99999	0	0
2-(Nomega-L-arginino)succinate arginine-lyase (fumarate-forming)	R01086	4.3.2.1	(bta:512771)	false	0	99999	0	0
2-(S-glutathionyl)acetyl-chloride:glutathione 2-(S-glutathionyl)acetyltransferase	R07094	2.5.1.18	(bta:516190) or (bta:613905) or (bta:517724) or (bta:533917) or (bta:525938) or (bta:493719) or (bta:768055) or (bta:327709) or (bta:507346) or (bta:281806) or (bta:281805) or (bta:777644) or (bta:785216) or (bta:521685) or (bta:615507) or (bta:615514) or (bta:615537) or (bta:615552) or (bta:783879) or (bta:613498) or (bta:505642)	false	0	99999	0	0
2-Acyl-sn-glycero-3-phosphocholine acylhydrolase	R02747	3.1.1.5	(bta:536255) or (bta:767822) or (bta:506508) or (bta:784764)	false	0	99999	0	0
2-Amino-3-carboxymuconate semialdehyde carboxy-lyase	R04323	4.1.1.45	(bta:515030)	false	0	99999	0	0
2-amino-4-hydroxy-6-(erythro-1,2,3-trihydroxypropyl) dihydropteridine triphosphate hydrolase	R04639	3.5.4.16	(bta:286815)	false	0	99999	0	0
2-amino-4-hydroxy-6-(erythro-1,2,3-trihydroxypropyl) dihydropteridine triphosphate lyase	R04286	4.2.3.12	(bta:506860)	false	0	99999	0	0
2-Amino-4-hydroxy-6-(erythro-1,2,3-trihydroxypropyl) dihydropteridine triphosphate phosphohydrolase (alkaline optimum)	R04620	3.1.3.1	(bta:516378) or (bta:100125266) or (bta:280994) or (bta:280993)	false	0	99999	0	0
2-bromoacetaldehyde:glutathione S-(formylmethyl)transferase	R07116	2.5.1.18	(bta:516190) or (bta:613905) or (bta:517724) or (bta:533917) or (bta:525938) or (bta:493719) or (bta:768055) or (bta:327709) or (bta:507346) or (bta:281806) or (bta:281805) or (bta:777644) or (bta:785216) or (bta:521685) or (bta:615507) or (bta:615514) or (bta:615537) or (bta:615552) or (bta:783879) or (bta:613498) or (bta:505642)	false	0	99999	0	0
2-deoxy-D-ribose 1-phosphate 1,5-phosphomutase	R02749	5.4.2.7	(bta:506980)	true	-99999	99999	0	0
2-deoxy-D-ribose-5-phosphate acetaldehyde-lyase (D-glyceraldehyde-3-phosphate-forming)	R01066	4.1.2.4	(bta:534558)	true	-99999	99999	0	0
2-Hydroxybutyrate:NAD+ oxidoreductase	R01000	1.1.1.27	(bta:509519) or (bta:281275) or (bta:281274)	false	0	99999	0	0
2-Hydroxyglutarate:(acceptor) 2-oxidoreductase	R03534	1.1.99.2	(bta:514230)	false	0	99999	0	0
2-methylpropanoyl-CoA:(acceptor) 2,3-oxidoreductase	R02661	1.3.8.1 / 1.3.8.7 / 1.3.99.12	(bta:512070)	false	0	99999	0	0
2-methylpropanoyl-CoA:enzyme N6-(dihydrolipoyl)lysine S-(2-methylpropanoyl)transferase	R02662	2.3.1.168	(bta:280759)	false	0	99999	0	0
2-oxoadipate dehydrogenase complex	R01933	1.2.4.2 / 1.8.1.4 / 2.3.1.61	(bta:534599) or (bta:531398)	false	0	99999	0	0
2-Oxoadipate:lipoamde 2-oxidoreductase(decarboxylating and acceptor-succinylating)	R01940	1.2.4.2	(bta:534599) or (bta:531398)	false	0	99999	0	0
2-oxoglutaramate amidohydrolase	R00269	3.5.1.3	(bta:520620)	false	0	99999	0	0
2-Oxoglutarate dehydrogenase complex	R08549	1.2.4.2 / 1.8.1.4 / 2.3.1.61	(bta:533910) or (bta:534599) or (bta:506888) or (bta:531398)	false	0	99999	0	0
2-oxosuccinamate amidohydrolase	R00348	3.5.1.3	(bta:520620)	false	0	99999	0	0
2-phenyl-1,3-propanediol monocarbamate:NAD+ oxidoreductase	R08306	1.1.1.1	(bta:534808) or (bta:505515) or (bta:520508) or (bta:509744) or (bta:510551)	false	0	99999	0	0
2-phospho-D-glycerate hydro-lyase (phosphoenolpyruvate-forming)	R00658	4.2.1.11	(bta:526006) or (bta:540303) or (bta:281141)	true	-99999	99999	0	0
2-Phosphoglycolate phosphohydrolase	R01334	3.1.3.18	(bta:538173)	false	0	99999	0	0
20alpha,22beta-Dihydroxycholesterol,ferredoxin:oxygen oxidoreductase (side-chain-cleaving)	R03933	1.14.15.6	(bta:338048)	false	0	99999	0	0
20alpha-Hydroxycholesterol,hydrogen-donor:oxygen oxidoreductase (17-alpha-hydroxylating)	R04853	1.14.99.9	(bta:281739) or (bta:104968612) or (bta:101908425)	false	0	99999	0	0
20alpha-Hydroxycholesterol:oxygen oxidoreductase (side-chain-cleaving)	R04854	1.14.15.6	(bta:338048)	false	0	99999	0	0
21-Deoxycortisol,hydrogen-donor:oxygen oxidoreductase (21-hydroxylating)	R02838	1.14.99.10	(bta:281741) or (bta:282425)	false	0	99999	0	0
21-Hydroxypregnenolone:NAD+ 3-oxidoreductase	R04163	1.1.1.145 / 5.3.3.1	(bta:281824)	false	0	99999	0	0
22beta-Hydroxycholesterol:oxygen oxidoreductase (side-chain-cleaving)	R04855	1.14.15.6	(bta:338048)	false	0	99999	0	0
24-Hydroxycholesterol,NADPH:oxygen oxidoreductase(7alpha-hydroxylating)	R07208	1.14.13.99	(bta:511195)	false	0	99999	0	0
3'-Phospho-5'-adenylyl sulfate 3'-phosphohydrolase	R00508	3.1.3.7	(bta:521254) or (bta:532797)	false	0	99999	0	0
3'-phosphoadenylyl-sulfate sulfohydrolase	R00507	3.6.1.9	(bta:529405) or (bta:615535)	false	0	99999	0	0
3'-phosphoadenylyl-sulfate:1-alkyl-2-acyl-3-beta-galactosyl-sn-glycerol 3'-sulfotransferase	R10805	2.8.2.11	(bta:513295)	false	0	99999	0	0
3'-phosphoadenylyl-sulfate:7-hydroxymethyl-12-methylbenz[a]anthracene sulfotransferase	R09444	2.8.2.14	(bta:533560)	false	0	99999	0	0
3'-phosphoadenylyl-sulfate:cholesterol sulfotransferase	R08977	2.8.2.2 / 2.8.2.14	(bta:531192)	false	0	99999	0	0
3'-phosphoadenylyl-sulfate:pregnenolone sulfotransferase	R08978	2.8.2.2 / 2.8.2.14	(bta:531192)	false	0	99999	0	0
3'-phosphoadenylylsulfate:alcohol sulfotransferase	R03405	2.8.2.2	(bta:531192)	false	0	99999	0	0
3'-Phosphoadenylylsulfate:digalactosylceramide 3'-sulfotransferase	R05105	2.8.2.11	(bta:513295)	false	0	99999	0	0
3'-Phosphoadenylylsulfate:estrone 3-sulfotransferase	R02350	2.8.2.4	(bta:280934)	false	0	99999	0	0
3'-Phosphoadenylylsulfate:galactosylceramide 3'-sulfotransferase	R04017	2.8.2.11	(bta:513295)	true	-99999	99999	0	0
3,4-dihydro-3-hydroxy-4-S-glutathionyl bromobenzene glutathione-lyase (epoxide-forming)	R07069	2.5.1.18	(bta:516190) or (bta:613905) or (bta:517724) or (bta:533917) or (bta:525938) or (bta:493719) or (bta:768055) or (bta:327709) or (bta:507346) or (bta:281806) or (bta:281805) or (bta:777644) or (bta:785216) or (bta:521685) or (bta:615507) or (bta:615514) or (bta:615537) or (bta:615552) or (bta:783879) or (bta:613498) or (bta:505642)	false	0	99999	0	0
3,4-Dihydroxy-L-phenylalanine carboxy-lyase	R02080	4.1.1.28	(bta:280762)	false	0	99999	0	0
3,4-Dihydroxymandelaldehyde:NAD+ oxidoreductase	R04882	1.2.1.5	(bta:511469) or (bta:281617) or (bta:508879) or (bta:507093)	true	-99999	99999	0	0
3,4-Dihydroxymandelaldehyde:NADP+ oxidoreductase	R04883	1.2.1.5	(bta:511469) or (bta:281617) or (bta:508879) or (bta:507093)	true	-99999	99999	0	0
3,4-dihydroxyphenetylamine,ascorbate:oxygen oxidoreductase (beta-hydroxylating)	R02535	1.14.17.1	(bta:280758)	false	0	99999	0	0
3,4-Dihydroxyphenylacetaldehyde:NAD+ oxidoreductase	R03300	1.2.1.5	(bta:511469) or (bta:281617) or (bta:508879) or (bta:507093)	true	-99999	99999	0	0
3,4-Dihydroxyphenylacetaldehyde:NADP+ oxidoreductase	R03302	1.2.1.5	(bta:511469) or (bta:281617) or (bta:508879) or (bta:507093)	true	-99999	99999	0	0
3,4-dihydroxyphenylethyleneglycol:NAD+ oxidoreductase	R04880	1.1.1.1	(bta:534808) or (bta:505515) or (bta:520508) or (bta:509744) or (bta:510551)	true	-99999	99999	0	0
3,7-dimethylxanthine:oxygen oxidoreductase	R07978	1.17.3.2	(bta:280960)	false	0	99999	0	0
3-(4-Hydroxyphenyl)pyruvate keto-enol-isomerase	R03342	5.3.2.1	(bta:280858)	true	-99999	99999	0	0
3-aminopropanal:NAD+ oxidoreductase	R00904	1.2.1.3 / 1.2.1.5	(bta:511469) or (bta:281617) or (bta:508879) or (bta:507093)	false	0	99999	0	0
3-carbamoyl-2-phenylpropionaldehyde:NAD+ oxidoreductase	R08307	1.2.1.5	(bta:511469) or (bta:281617) or (bta:508879) or (bta:507093)	false	0	99999	0	0
3-fumarylpyruvate fumarylhydrolase	R01085	3.7.1.5	(bta:509273) or (bta:100852125)	false	0	99999	0	0
3-Hydroxy-2-methylpropanoate:NAD+ oxidoreductase	R05066	1.1.1.31 / 1.1.1.35	(bta:512002)	true	-99999	99999	0	0
3-Hydroxy-L-kynurenine hydrolase	R02668	3.7.1.3	(bta:520327)	false	0	99999	0	0
3-Hydroxy-L-kynurenine:2-oxoglutarate aminotransferase	R04171	2.6.1.7	(bta:520638) or (bta:104968656) or (bta:508712) or (bta:528582) or (bta:508929) or (bta:781863)	false	0	99999	0	0
3-Hydroxyanthranilate:oxygen 3,4-oxidoreductase (decyclizing)	R02665	1.13.11.6	(bta:510602)	false	0	99999	0	0
3-hydroxyisovaleryl-CoA hydro-lyase	R04137	4.2.1.17	(bta:281748) or (bta:518852) or (bta:281810)	true	-99999	99999	0	0
3-Hydroxykynurenamine:oxygen oxidoreductase(deaminating)(flavin-containing)	R04907	1.4.3.4	(bta:338445) or (bta:281293)	false	0	99999	0	0
3-Hydroxypropionyl-CoA hydro-lyase	R03045	4.2.1.17	(bta:281748) or (bta:518852) or (bta:281810)	true	-99999	99999	0	0
3-Mercaptolactate:NAD+ oxidoreductase	R03104	1.1.1.27	(bta:509519) or (bta:281275) or (bta:281274)	false	0	99999	0	0
3-Mercaptopyruvate:cyanide sulfurtransferase	R03105	2.8.1.2	(bta:783512) or (bta:783474) or (bta:507313) or (bta:280946)	false	0	99999	0	0
3-Methoxy-4-hydroxyphenylacetaldehyde:NAD+ oxidoreductase	R04888	1.2.1.5	(bta:511469) or (bta:281617) or (bta:508879) or (bta:507093)	false	0	99999	0	0
3-Methoxy-4-hydroxyphenylacetaldehyde:NADP+ oxidoreductase	R04889	1.2.1.5	(bta:511469) or (bta:281617) or (bta:508879) or (bta:507093)	false	0	99999	0	0
3-Methoxy-4-hydroxyphenylglycolaldehyde:NAD+ oxidoreductase	R04891	1.2.1.5	(bta:511469) or (bta:281617) or (bta:508879) or (bta:507093)	false	0	99999	0	0
3-Methoxy-4-hydroxyphenylglycolaldehyde:NADP+ oxidoreductase	R04892	1.2.1.5	(bta:511469) or (bta:281617) or (bta:508879) or (bta:507093)	false	0	99999	0	0
3-Methoxytyramine:oxygen oxidoreductase (deaminating) (copper-containing)	R04890	1.4.3.4	(bta:338445) or (bta:281293)	false	0	99999	0	0
3-methylbutanoyl-CoA:electron-transfer flavoprotein 2,3-oxidoreductase	R04095	1.3.8.4 / 1.3.8.7	(bta:505968)	false	0	99999	0	0
3-methylbutanoyl-CoA:enzyme N6-(dihydrolipoyl)lysine S-(3-methylbutanoyl)transferase	R04097	2.3.1.168	(bta:280759)	false	0	99999	0	0
3-Methylcrotonoyl-CoA:carbon-dioxide ligase (ADP-forming)	R04138	6.4.1.4	(bta:513504) or (bta:783065)	false	0	99999	0	0
3-Methylimidazole acetaldehyde:NAD+ oxidoreductase	R04996	1.2.1.5	(bta:511469) or (bta:281617) or (bta:508879) or (bta:507093)	false	0	99999	0	0
3-O-alpha-D-Galactosyl-1D-myo-inositol galactohydrolase	R01194	3.2.1.22	(bta:104968418) or (bta:532742)	true	-99999	99999	0	0
3-Oxo-5beta-steroid:NADP+ delta4-oxidoreductase	R02219	1.3.1.3	(bta:513855)	false	0	99999	0	0
3-Oxopropanoate:NAD+ oxidoreductase (decarboxylating, CoA-acetylating)	R00705	1.2.1.18 / 1.2.1.27	(bta:327692)	false	0	99999	0	0
3-Oxopropanoate:NAD+ oxidoreductase (decarboxylating, CoA-acetylating)	R03381	1.2.1.18	(bta:327692)	false	0	99999	0	0
3-Oxopropanoate:NADP+ oxidoreductase (decarboxylating, CoA-acetylating)	R00706	1.2.1.18	(bta:327692)	false	0	99999	0	0
3-phospho-D-glycerate 1,2-phosphomutase	R01662	5.4.2.4	(bta:533785)	true	-99999	99999	0	0
3-Phospho-D-glycerate:NAD+ 2-oxidoreductase	R01513	1.1.1.95	(bta:505103)	true	-99999	99999	0	0
3-phospho-D-glyceroyl-phosphate:alpha-D-glucose-1-phosphate 6-phosphotransferase	R01660	2.7.1.106	(bta:515366)	false	0	99999	0	0
3-Phosphoserine:2-oxoglutarate aminotransferase	R04173	2.6.1.52	(bta:533044)	true	-99999	99999	0	0
3-sn-phosphatidate phosphohydrolase	R06522	3.1.3.4	(bta:617172) or (bta:504545) or (bta:617707)	false	0	99999	0	0
3-sn-phosphatidate phosphohydrolase	R06521	3.1.3.4	(bta:617172) or (bta:504545) or (bta:617707)	false	0	99999	0	0
3-sn-phosphatidate phosphohydrolase	R06520	3.1.3.4	(bta:617172) or (bta:504545) or (bta:617707)	false	0	99999	0	0
3-sulfino-L-alanine carboxy-lyase	R02466	4.1.1.15 / 4.1.1.29	(bta:517552) or (bta:529488) or (bta:512459)	false	0	99999	0	0
3-sulfino-L-alanine:2-oxoglutarate aminotransferase	R02619	2.6.1.1	(bta:281206) or (bta:286886)	false	0	99999	0	0
3-Ureidoisobutyrate amidohydrolase	R04666	3.5.1.6	(bta:504557)	false	0	99999	0	0
3alpha,21-dihydroxy-5alpha-pregnan-20-one:NADP+ 3-oxidoreductase (A-specific)	R08955	1.1.1.213	(bta:100337056)	false	0	99999	0	0
3alpha,7alpha,12alpha,24-tetrahydroxy-5beta-cholestanoyl-CoA:NAD+ oxidoreductase	R04812	1.1.1.35	(bta:493643)	false	0	99999	0	0
3alpha,7alpha,12alpha-trihydroxy-5beta-cholanoyl-CoA:propanoyl-CoA C-acyltransferase	R03719	2.3.1.176	(bta:508918)	false	0	99999	0	0
3alpha,7alpha,12alpha-trihydroxy-5beta-cholestan-26-oyl-CoA 25-epimerase	R08734	5.1.99.4	(bta:540376)	false	0	99999	0	0
3alpha,7alpha,12alpha-trihydroxy-5beta-cholestanoate,NADPH:oxygen oxidoreductase (26-hydroxylating)	R08761	1.14.13.15	(bta:511960)	false	0	99999	0	0
3alpha,7alpha,12alpha-trihydroxy-5beta-cholestanoate:CoA ligase (AMP-forming)	R08733	6.2.1.7	(bta:533016)	false	0	99999	0	0
3alpha,7alpha,24-trihydroxy-5beta-cholestanoyl-CoA hydro-lyase [3alpha,7alpha-dihydroxy-5beta-cholest-24-enoyl-CoA-forming]	R04809	4.2.1.107	(bta:493643)	false	0	99999	0	0
3alpha,7alpha,24-trihydroxy-5beta-cholestanoyl-CoA:NAD+ oxidoreductase	R04810	1.1.1.35	(bta:493643)	false	0	99999	0	0
3alpha,7alpha-dihydroxy-5beta-cholestanate,NADPH:oxygen oxidoreductase (26-hydroxylating)	R08760	1.14.13.15	(bta:511960)	false	0	99999	0	0
3alpha,7alpha-dihydroxy-5beta-cholestanate:CoA ligase (AMP-forming)	R08738	6.2.1.7	(bta:533016)	false	0	99999	0	0
3alpha,7alpha-dihydroxy-5beta-cholestanoyl-CoA 25-epimerase	R08739	5.1.99.4	(bta:540376)	false	0	99999	0	0
3alpha-hydroxy-5alpha-pregnan-20-one:NADP+ 3-oxidoreductase (A-specific)	R08957	1.1.1.213	(bta:100337056)	false	0	99999	0	0
3beta,7alpha-dihydroxy-5-cholestenoate:NAD+ 3-oxidoreductase	R08728	1.1.1.181	(bta:540229)	false	0	99999	0	0
3beta-hydroxy-5-cholestenoate,NADPH:oxygen oxidoreductase (7alpha-hydroxylating)	R08727	1.14.13.100	(bta:529552)	false	0	99999	0	0
3beta-Hydroxyandrost-5-en-17-one 3-sulfate sulfohydrolase	R03404	3.1.6.2	(bta:509206)	false	0	99999	0	0
3beta-hydroxyandrost-5-en-17-one,NADPH:oxygen oxidoreductase (7alpha-hydroxylating)	R08961	1.14.13.17	(bta:510507)	false	0	99999	0	0
3beta-Hydroxyandrost-5-en-17-one:NAD+ 3-oxidoreductase/delta5-delta-4 isomerase	R01837	1.1.1.145 / 5.3.3.1	(bta:281824)	false	0	99999	0	0
4,4-dimethyl-5a-cholesta-8,24-dien-3b-ol:NADP+ D14-oxidoreductase	R05639	1.3.1.70	(bta:282384)	false	0	99999	0	0
4,5-dihydro-4-hydroxy-5-S-glutathionyl-benzo[a]pyrene glutathione-lyase (epoxide-forming)	R07083	2.5.1.18	(bta:516190) or (bta:613905) or (bta:517724) or (bta:533917) or (bta:525938) or (bta:493719) or (bta:768055) or (bta:327709) or (bta:507346) or (bta:281806) or (bta:281805) or (bta:777644) or (bta:785216) or (bta:521685) or (bta:615507) or (bta:615514) or (bta:615537) or (bta:615552) or (bta:783879) or (bta:613498) or (bta:505642)	false	0	99999	0	0
4,5-Dihydro-4-oxo-5-imidazolepropanoate hydro-lyase	R02914	4.2.1.49	(bta:100336419)	false	0	99999	0	0
4-(2-Aminoethyl)-1,2-benzenediol:oxygen oxidoreductase(deaminating)(flavin-containing)	R04300	1.4.3.4 / 1.4.3.21	(bta:100336082) or (bta:281002) or (bta:789307) or (bta:100138645)	false	0	99999	0	0
4-aminobutanal:NAD+ 1-oxidoreductase	R02549	1.2.1.3	(bta:507477) or (bta:508629) or (bta:281618) or (bta:537539) or (bta:513967)	false	0	99999	0	0
4-aminobutanoate:2-oxoglutarate aminotransferase	R01648	2.6.1.19	(bta:280969)	true	-99999	99999	0	0
4-aminobutanoate:pyruvate aminotransferase	R10178		(bta:280969)	true	-99999	99999	0	0
4-Aminobutyraldehyde:NAD+ oxidoreductase	R01986	1.2.1.3	(bta:507477) or (bta:508629) or (bta:281618) or (bta:537539) or (bta:513967)	false	0	99999	0	0
4-bromophenol, NADPH:oxygen oxidoreductase (RH-hydroxylating or -epoxidizing)	R07075		(bta:282213)	false	0	99999	0	0
4-carboxymethylenebut-2-en-4-olide lactonohydrolase	R06835	3.1.1.45	(bta:516405)	true	-99999	99999	0	0
4-fluoromuconolactone lactonohydrolase	R08121	3.1.1.45	(bta:516405)	true	-99999	99999	0	0
4-fumarylacetoacetate fumarylhydrolase	R01364	3.7.1.2	(bta:508724)	false	0	99999	0	0
4-glutathionyl cyclophosphamide hydrolase	R08280	2.5.1.18	(bta:516190) or (bta:613905) or (bta:517724) or (bta:533917) or (bta:525938) or (bta:493719) or (bta:768055) or (bta:327709) or (bta:507346) or (bta:281806) or (bta:281805) or (bta:777644) or (bta:785216) or (bta:521685) or (bta:615507) or (bta:615514) or (bta:615537) or (bta:615552) or (bta:783879) or (bta:613498) or (bta:505642)	false	0	99999	0	0
4-Guanidinobutanoate amidinohydrolase	R01990		(bta:414732)	true	-99999	99999	0	0
4-hydroxy-2-oxoglutarate glyoxylate-lyase (pyruvate-forming)	R00471	4.1.3.16	(bta:506001)	false	0	99999	0	0
4-hydroxy-2-oxoglutarate glyoxylate-lyase (pyruvate-forming)	R00470	4.1.3.16	(bta:506001)	true	-99999	99999	0	0
4-hydroxy-5-phenyltetrahydro-1,3-oxazin-2-one:NAD+ oxidoreductase	R08310	1.1.1.1	(bta:534808) or (bta:505515) or (bta:520508) or (bta:509744) or (bta:510551)	false	0	99999	0	0
4-Hydroxyphenylacetaldehyde:NAD+ oxidoreductase	R02695	1.2.1.5	(bta:511469) or (bta:281617) or (bta:508879) or (bta:507093)	true	-99999	99999	0	0
4-Hydroxyphenylacetaldehyde:NADP+ oxidoreductase	R02697	1.2.1.5	(bta:511469) or (bta:281617) or (bta:508879) or (bta:507093)	true	-99999	99999	0	0
4-Hydroxyphenylpyruvate:oxygen oxidoreductase (hydroxylating,decarboxylating)	R02521	1.13.11.27	(bta:516058)	false	0	99999	0	0
4-imidazolone-5-propanoate amidohydrolase	R02288	3.5.2.7	(bta:505315)	false	0	99999	0	0
4-Maleylacetoacetate cis-trans-isomerase	R03181	5.2.1.2	(bta:514822)	false	0	99999	0	0
4-Trimethylammoniobutanal:NAD+ 1-oxidoreductase	R03283	1.2.1.3 / 1.2.1.47	(bta:507477) or (bta:508629) or (bta:281618) or (bta:537539) or (bta:513967)	false	0	99999	0	0
4-Trimethylammoniobutanoate,2-oxoglutarate:oxygen oxidoreductase (3-hydroxylating)	R02397	1.14.11.1	(bta:507159)	false	0	99999	0	0
4-[(1R)-1-Hydroxy-2-(methylamino)ethyl]-1,2-benzenediol:oxygen oxidoreductase(deaminating)(flavin-containing)	R02919	1.4.3.4	(bta:338445) or (bta:281293)	false	0	99999	0	0
4-[(1R)-2-Amino-1-hydroxyethyl]-1,2-benzenediol:oxygen oxidoreductase(deaminating)(flavin-containing)	R02532	1.4.3.4	(bta:338445) or (bta:281293)	false	0	99999	0	0
4alpha-methylzymosterol:NADP+ 3-oxidoreductase	R07495	1.1.1.270	(bta:505212)	false	0	99999	0	0
5'-deoxy-5-fluorocytidine aminohydrolase	R08221	3.5.4.5	(bta:616377)	false	0	99999	0	0
5'-Inosinate phosphoribohydrolase	R01128		(bta:281229)	true	-99999	99999	0	0
5'-Phosphoribosylformylglycinamide:L-glutamine amido-ligase (ADP-forming)	R04463	6.3.5.3	(bta:520318)	false	0	99999	0	0
5,10-Methenyltetrahydrofolate 5-hydrolase (decyclizing)	R01655	3.5.4.9	(bta:517539) or (bta:536269) or (bta:534382)	true	-99999	99999	0	0
5,10-methylenetetrahydrofolate,NADPH:dUMP C-methyltransferase	R06613		(bta:507197) or (bta:280719) or (bta:509002)	true	-99999	99999	0	0
5,10-Methylenetetrahydrofolate:D-alanine 2-hydroxymethyltransferase	R01225		(bta:507197) or (bta:280719) or (bta:509002)	true	-99999	99999	0	0
5,10-Methylenetetrahydrofolate:dUMP C-methyltransferase	R02101	2.1.1.45	(bta:507631)	false	0	99999	0	0
5,10-methylenetetrahydrofolate:NAD+ oxidoreductase	R01218	1.5.1.15	(bta:517539) or (bta:536269)	true	-99999	99999	0	0
5,10-methylenetetrahydrofolate:NADP+ oxidoreductase	R01220	1.5.1.5	(bta:534382)	true	-99999	99999	0	0
5,6,7,8-tetrahydrobiopterin:NAD+ oxidoreductase	R01793	1.5.1.34	(bta:618084)	true	-99999	99999	0	0
5,6,7,8-tetrahydrobiopterin:NADP+ oxidoreductase	R01794	1.5.1.34	(bta:618084)	true	-99999	99999	0	0
5,6,7,8-tetrahydrofolate:NAD+ oxidoreductase	R00936	1.5.1.3	(bta:508809)	true	-99999	99999	0	0
5,6,7,8-tetrahydrofolate:NAD+ oxidoreductase	R00937	1.5.1.3	(bta:508809)	false	0	99999	0	0
5,6,7,8-tetrahydrofolate:NADP+ oxidoreductase	R00939	1.5.1.3	(bta:508809)	true	-99999	99999	0	0
5,6,7,8-tetrahydrofolate:NADP+ oxidoreductase	R00940	1.5.1.3	(bta:508809)	false	0	99999	0	0
5,6-dihydro-5-fluorouracil amidohydrolase	R08227	3.5.2.2	(bta:509241)	false	0	99999	0	0
5,6-dihydro-5-fluorouracil:NADP+ 5-oxidoreductase	R08226	1.3.1.2	(bta:281124)	false	0	99999	0	0
5,6-Dihydrothymine amidohydrolase	R03055	3.5.2.2	(bta:509241)	true	-99999	99999	0	0
5,6-dihydrothymine:NAD+ oxidoreductase	R01414		(bta:281124)	true	-99999	99999	0	0
5,6-Dihydrothymine:NADP+ oxidoreductase	R01415	1.3.1.2	(bta:281124)	true	-99999	99999	0	0
5,6-Dihydrouracil amidohydrolase	R02269	3.5.2.2	(bta:509241)	true	-99999	99999	0	0
5,6-dihydrouracil:NAD+ oxidoreductase	R00977		(bta:281124)	true	-99999	99999	0	0
5,6-Dihydrouracil:NADP+ oxidoreductase	R00978	1.3.1.2	(bta:281124)	true	-99999	99999	0	0
5,6-Dihydroxyindole-2-carboxylate:oxygen oxidoreductase	R08965		(bta:282105)	false	0	99999	0	0
5,6-dihydroxyindole:oxygen oxidoreductase	R04884	1.14.18.1	(bta:280951)	false	0	99999	0	0
5,6-EET hydrolase	R07111	3.3.2.10	(bta:785508) or (bta:511716)	false	0	99999	0	0
5-(methylthio)-2,3-dioxopentyl-phosphate phosphohydrolase (isomerizing)	R07395	3.1.3.77	(bta:525563)	false	0	99999	0	0
5-aminolevulinate hydro-lyase (adding 5-aminolevulinate and cyclizing porphobilinogen-forming)	R00036	4.2.1.24	(bta:510679)	false	0	99999	0	0
5-fluorouridine monophosphate:diphosphate phospho-alpha-D-ribosyl-transferase	R08231	2.4.2.10	(bta:281568)	false	0	99999	0	0
5-fluorouridine:phosphate alpha-D-ribosyltransferase	R08229	2.4.2.3	(bta:515029) or (bta:534937)	false	0	99999	0	0
5-Formiminotetrahydrofolate ammonia-lyase (cyclizing)	R02302	4.3.1.4	(bta:535816)	true	-99999	99999	0	0
5-Formiminotetrahydrofolate:L-glutamate N-formiminotransferase	R02287	2.1.2.5	(bta:535816)	true	-99999	99999	0	0
5-Formyltetrahydrofolate cyclo-ligase (ADP-forming)	R02301	6.3.3.2	(bta:513372)	false	0	99999	0	0
5-Formyltetrahydrofolate:L-glutamate N-formiminotransferase	R03189	2.1.2.5	(bta:535816)	false	0	99999	0	0
5-hydroxy-2-oxo-4-ureido-2,5-dihydro-1H-imidazole-5-carboxylate carboxy-lyase [(S)-allantoin-forming]	R06604	4.1.1.97	(bta:518364)	false	0	99999	0	0
5-hydroxy-L-tryptophan:oxygen 2,3-dioxygenase (indole-decyclizing)	R02702	1.13.11.52	(bta:506281) or (bta:513810)	false	0	99999	0	0
5-Hydroxyindoleacetaldehyde:NAD+ oxidoreductase	R04903	1.2.1.3	(bta:507477) or (bta:508629) or (bta:281618) or (bta:537539) or (bta:513967)	false	0	99999	0	0
5-hydroxyindoleacetaldehyde:oxygen oxidoreductase	R04904	1.2.3.1	(bta:531699) or (bta:338074) or (bta:518393)	false	0	99999	0	0
5-hydroxyisourate amidohydrolase	R06601	3.5.2.17	(bta:100296324)	false	0	99999	0	0
5-Hydroxykynurenamine decarboxy-lyase	R04909	4.1.1.28	(bta:280762)	false	0	99999	0	0
5-Hydroxykynurenamine:oxygen oxidoreductase(deaminating)(flavin-containing)	R04908	1.4.3.4	(bta:338445) or (bta:281293)	false	0	99999	0	0
5-methyltetrahydrofolate:ferredoxin oxidoreductase	R01217		(bta:497032)	true	-99999	99999	0	0
5-methyltetrahydrofolate:NAD+ oxidoreductase	R07168	1.5.1.20	(bta:497032)	false	0	99999	0	0
5-methyltetrahydrofolate:NADP+ oxidoreductase	R01224	1.5.1.20	(bta:497032)	false	0	99999	0	0
5-methyltetrahydropteroyltri-L-glutamate:L-selenohomocysteine Se-methyltransferase	R09365	2.1.1.13	(bta:280869)	false	0	99999	0	0
5-Methylthio-5-deoxy-D-ribose-1-phosphate ketol-isomerase	R04420	5.3.1.23	(bta:534734)	false	0	99999	0	0
5-oxo-L-proline amidohydrolase (ATP-hydrolysing)	R00251	3.5.2.9	(bta:408006)	false	0	99999	0	0
5-phospho-alpha-D-ribose 1-diphosphate:nicotinate ligase (ADP, diphosphate-forming)	R01724	6.3.4.21	(bta:399559)	true	-99999	99999	0	0
5-Phospho-D-ribosylamine:glycine ligase (ADP-forming)	R04144	6.3.4.13	(bta:281183)	false	0	99999	0	0
5alpha-androstane-3,17-dione:NADP+ delta4-oxidoreductase	R10242	1.3.1.22	(bta:527024) or (bta:614612) or (bta:535834)	false	0	99999	0	0
5alpha-Cholest-7-en-3beta-ol delta7-delta8-isomerase	R03353	5.3.3.5	(bta:515569)	false	0	99999	0	0
5alpha-cholest-7-en-3beta-ol, NAD(P)H:oxygen 5-oxidoreductase	R07505	1.14.21.6	(bta:525154)	false	0	99999	0	0
5alpha-cholest-7-en-3beta-ol, NADH:oxygen 5-oxidoreductase	R03310	1.14.21.6	(bta:525154)	false	0	99999	0	0
5alpha-cholest-7-en-3beta-ol, NADPH:oxygen 5-oxidoreductase	R07215	1.14.21.6	(bta:525154)	false	0	99999	0	0
5alpha-dihydrodeoxycorticosterone:NADP+ delta4-oxidoreductase	R08954	1.3.1.22	(bta:527024) or (bta:614612) or (bta:535834)	false	0	99999	0	0
5alpha-pregnane-3,20-dione:NADP+ delta4-oxidoreductase	R02208	1.3.1.22	(bta:527024) or (bta:614612) or (bta:535834)	false	0	99999	0	0
5alpha-pregnane-3alpha,20alpha-diol:NADP+ oxidoreductase (A-specific)	R08960	1.1.1.213	(bta:100337056)	false	0	99999	0	0
5beta-androstane-3,17-dione:NADP+ 4,5-oxidoreductase	R01835	1.3.1.3	(bta:513855)	false	0	99999	0	0
5beta-Cholestane-3alpha,7alpha,12alpha-triol,NADPH:oxygen oxidoreductase (26-hydroxylating)	R04807	1.14.13.15	(bta:511960)	false	0	99999	0	0
5beta-cholestane-3alpha,7alpha-diol,NADPH:oxygen oxidoreductase (26-hydroxylating)	R04806	1.14.13.15	(bta:511960)	false	0	99999	0	0
5beta-dihydrotestosterone:NADP+ 4,5-oxidoreductase	R02498	1.3.1.3	(bta:513855)	false	0	99999	0	0
5beta-Pregnane-3,20-dione:(acceptor) delta4-oxidoreductase	R02215		(bta:513855)	true	-99999	99999	0	0
6-Hydroxyhexanoate:NAD oxidoreductase	R05283		(bta:618607)	false	0	99999	0	0
6-Hydroxyhexanoate:NADP+ oxidoreductase	R05231	1.1.1.2	(bta:618607)	false	0	99999	0	0
6-Lactoyl-5,6,7,8-tetrahydropterin:NADP+ 2'-oxidoreductase	R04285	1.1.1.153	(bta:533836)	false	0	99999	0	0
6-mercaptopurin:oxygen oxidoreductase	R08235	1.17.3.2	(bta:280960)	false	0	99999	0	0
6-methylthiopurine 5'-monophosphate ribonucleotide:diphosphate phospho-D-ribosyltransferase	R08238	2.4.2.8	(bta:281229)	false	0	99999	0	0
6-phospho-D-gluconate:NAD+ 2-oxidoreductase (decarboxylating)	R10221		(bta:514939)	false	0	99999	0	0
6-phospho-D-gluconate:NADP+ 2-oxidoreductase (decarboxylating)	R01528	1.1.1.44	(bta:514939)	false	0	99999	0	0
6-Phospho-D-glucono-1,5-lactone lactonohydrolase	R02035	3.1.1.31	(bta:616120)	false	0	99999	0	0
6-thioguanosine monophosphate:diphosphate phospho-D-ribosyltransferase	R08245	2.4.2.8	(bta:281229)	false	0	99999	0	0
6-thioinosine 5'-monophosphate:diphosphate phospho-D-ribosyltransferase	R08237	2.4.2.8	(bta:281229)	false	0	99999	0	0
6-thioinosine 5'-monophosphate:NAD+ oxidoreductase	R08240	1.1.1.205	(bta:504305) or (bta:511969)	false	0	99999	0	0
6-thioxanthine 5'-monophosphate:L-glutamine amido-ligase (AMP-forming)	R08244	6.3.5.2	(bta:511200)	false	0	99999	0	0
7,8-dihydro-7-hydroxy-8-S-glutathionyl-benzo[a]pyrene hydrolase	R07084	2.5.1.18	(bta:516190) or (bta:613905) or (bta:517724) or (bta:533917) or (bta:525938) or (bta:493719) or (bta:768055) or (bta:327709) or (bta:507346) or (bta:281806) or (bta:281805) or (bta:777644) or (bta:785216) or (bta:521685) or (bta:615507) or (bta:615514) or (bta:615537) or (bta:615552) or (bta:783879) or (bta:613498) or (bta:505642)	false	0	99999	0	0
7,8-dihydroneopterin 3'-triphosphate acetaldehyde-lyase (6-carboxy-5,6,7,8-tetrahydropterin and triphosphate-forming)	R09959	4.1.2.50	(bta:506860)	false	0	99999	0	0
7,8-dihydropteroate:L-glutamate ligase (ADP-forming)	R02237	6.3.2.17	(bta:505809)	false	0	99999	0	0
7-methylxanthine:oxygen oxidoreductase	R07979	1.17.3.2	(bta:280960)	false	0	99999	0	0
7alpha,12alpha-Dihydroxy-5beta-cholestan-3-one:NADP+ delta4-oxidoreductase	R04823	1.3.1.3	(bta:513855)	false	0	99999	0	0
7alpha,26-dihydroxy-4-cholesten-3-one,NADPH:oxygen oxidoreductase (26-hydroxylating)	R08725	1.14.13.15	(bta:511960)	false	0	99999	0	0
7alpha,27-dihydroxycholesterol:NAD+ 3-oxidoreductase	R08724	1.1.1.181	(bta:540229)	false	0	99999	0	0
7alpha-Hydroxy-5beta-cholestan-3-one:NADP+ delta4-oxidoreductase	R04817	1.3.1.3	(bta:513855)	false	0	99999	0	0
7alpha-hydroxycholest-4-en-3-one,NADPH:oxygen oxidoreductase(12alpha-hydroxylating)	R04826	1.14.13.95	(bta:538964)	false	0	99999	0	0
7alpha-Hydroxycholesterol:NAD+ 3-oxidoreductase	R04263	1.1.1.181	(bta:540229)	false	0	99999	0	0
8,9-EET hydrolase	R07110	3.3.2.10	(bta:785508) or (bta:511716)	false	0	99999	0	0
9-cis-retinol:NAD+ oxidoreductase	R08382	1.1.1.315	(bta:505995) or (bta:369021) or (bta:281448)	true	-99999	99999	0	0
9-hydroxybenzo[a]pyrene, NADPH:oxygen oxidoreductase (RH-hydroxylating or -epoxidizing)	R07087	1.14.14.1	(bta:511470)	false	0	99999	0	0
Acetoacetate:CoA ligase (AMP-forming)	R01357	6.2.1.16	(bta:505842)	false	0	99999	0	0
acetyl adenylate:CoA acetyltransferase	R00236	6.2.1.1	(bta:506459) or (bta:282873)	true	-99999	99999	0	0
acetyl-CoA: isoniazid N-acetyltransferase	R08248	2.3.1.5	(bta:512603)	false	0	99999	0	0
Acetyl-CoA:1-alkyl-sn-glycero-3-phosphocholine 2-O-acetyltransferase	R03437	2.3.1.67	(bta:514646) or (bta:510842) or (bta:788450)	false	0	99999	0	0
acetyl-CoA:acetoacetyl-CoA C-acetyltransferase (thioester-hydrolysing, carboxymethyl-forming)	R01978	2.3.3.10	(bta:503684) or (bta:407767)	false	0	99999	0	0
Acetyl-CoA:acetyl-CoA C-acetyltransferase	R00238	2.3.1.9	(bta:511082) or (bta:512044)	true	-99999	99999	0	0
acetyl-CoA:acetylhydrazine N-acetyltransferase	R08250	2.3.1.5	(bta:512603)	false	0	99999	0	0
Acetyl-CoA:carbon-dioxide ligase (ADP-forming)	R00742	6.4.1.2	(bta:281590) or (bta:515338)	true	-99999	99999	0	0
Acetyl-CoA:choline O-acetyltransferase	R01023	2.3.1.6	(bta:524732)	false	0	99999	0	0
acetyl-CoA:D-glucosamine-6-phosphate N-acetyltransferase	R02058	2.3.1.4	(bta:512299)	false	0	99999	0	0
acetyl-CoA:enzyme N6-(dihydrolipoyl)lysine S-acetyltransferase	R02569	2.3.1.12	(bta:512723)	true	-99999	99999	0	0
Acetyl-CoA:formate C-acetyltransferase	R00212		(bta:407109) or (bta:533910) or (bta:768012) or (bta:512723) or (bta:613610) or (bta:517402)	true	-99999	99999	0	0
acetyl-CoA:heparan-alpha-D-glucosaminide N-acetyltransferase	R07815	2.3.1.78	(bta:511607)	false	0	99999	0	0
acetyl-CoA:L-aspartate N-acetyltransferase	R00487	2.3.1.17	(bta:614317)	false	0	99999	0	0
acetyl-CoA:L-glutamate N-acetyltransferase	R00259	2.3.1.1	(bta:538004) or (bta:100849678)	false	0	99999	0	0
acetyl-CoA:propanoyl-CoA 2-C-acetyltransferase	R00927	2.3.1.9 / 2.3.1.16	(bta:522006) or (bta:508324) or (bta:281811)	false	0	99999	0	0
acetyl-CoA:putrescine N-acetyltransferase	R01154	2.3.1.57	(bta:359722) or (bta:508861)	false	0	99999	0	0
acetyl-CoA:[acyl-carrier-protein] S-acetyltransferase	R01624	2.3.1.85	(bta:281152)	false	0	99999	0	0
Acetylcholine aectylhydrolase	R01026	3.1.1.7 / 3.1.1.8	(bta:540446)	false	0	99999	0	0
acyl-CoA: phytosphingosine N-acyltransferase	R06527	2.3.1.24	(bta:100336736) or (bta:510620)	true	-99999	99999	0	0
acyl-CoA:1,2-diacyl-sn-glycerol O-acyltransferase	R02251	2.3.1.20	(bta:618076) or (bta:282609) or (bta:404129)	false	0	99999	0	0
Acyl-CoA:1-acyl-sn-glycero-3-phosphocholine O-acyltransferase	R01318	2.3.1.23	(bta:514646) or (bta:515361) or (bta:510842) or (bta:788450)	false	0	99999	0	0
Acyl-CoA:1-acyl-sn-glycero-3-phosphoethanolamine O-acyltransferase	R04480	2.3.1.23	(bta:785489) or (bta:515361) or (bta:510842) or (bta:541284)	false	0	99999	0	0
acyl-CoA:1-acyl-sn-glycero-3-phosphoglycerol O-acyltransferase	R09036		(bta:514646) or (bta:520912) or (bta:510842) or (bta:541208) or (bta:788450)	false	0	99999	0	0
acyl-CoA:1-acyl-sn-glycero-3-phosphoinositol O-acyltransferase	R09034		(bta:507456) or (bta:504236) or (bta:506607) or (bta:520912)	false	0	99999	0	0
acyl-CoA:1-acyl-sn-glycero-3-phosphoserine O-acyltransferase	R09035		(bta:785489) or (bta:515361) or (bta:510842) or (bta:541284)	false	0	99999	0	0
acyl-CoA:1-acyl-sn-glycerol-3-phosphate 2-O-acyltransferase	R02241	2.3.1.51	(bta:282137) or (bta:507456) or (bta:512112) or (bta:506607) or (bta:785489) or (bta:520912) or (bta:530414) or (bta:541284)	false	0	99999	0	0
Acyl-CoA:1-alkenylglycerophosphoethanolamine O-acyltransferase	R04413		(bta:510842)	false	0	99999	0	0
Acyl-CoA:1-alkyl-sn-glycero-3-phosphocholine O-acyltransferase	R03438	2.3.1.23	(bta:514646) or (bta:788450)	false	0	99999	0	0
acyl-CoA:2-acylglycerol O-acyltransferase	R03755	2.3.1.22	(bta:785379) or (bta:538034) or (bta:614494) or (bta:618076) or (bta:407225)	false	0	99999	0	0
Acyl-CoA:acetyl-CoA C-acyltransferase	R00391	2.3.1.16	(bta:522006) or (bta:281811)	false	0	99999	0	0
Acyl-CoA:cholesterol O-acyltransferase	R01461	2.3.1.26	(bta:504287) or (bta:513554)	true	-99999	99999	0	0
Acyl-CoA:glycerone-phosphate O-acyltransferase	R01013	2.3.1.42	(bta:538800)	false	0	99999	0	0
acyl-CoA:NADP+ trans-2-oxidoreductase	R07162	1.3.1.38	(bta:353301)	false	0	99999	0	0
acyl-CoA:sn-glycerol-3-phosphate 1-O-acyltransferase	R00851	2.3.1.15	(bta:497202) or (bta:519739) or (bta:526739) or (bta:511614)	false	0	99999	0	0
acyl-CoA:sphingosine N-acyltransferase	R01496	2.3.1.24	(bta:616901) or (bta:530776) or (bta:615296) or (bta:505233) or (bta:614354) or (bta:539223)	false	0	99999	0	0
acyl-CoA:sphingosine N-acyltransferase	R06517	2.3.1.24	(bta:616901) or (bta:530776) or (bta:615296) or (bta:505233) or (bta:614354) or (bta:539223)	false	0	99999	0	0
Acyl-[acyl-carrier-protein]:malonyl-[acyl-carrier-protein] C-acyltransferase (decarboxylating)	R04355	2.3.1.85 / 2.3.1.179	(bta:513530)	false	0	99999	0	0
Acylneuraminyl hydrolase	R04018	3.2.1.18	(bta:281349) or (bta:505554) or (bta:528030) or (bta:614542)	false	0	99999	0	0
adenosine 3',5'-phosphate 5'-nucleotidohydrolase	R00191	3.1.4.17 / 3.1.4.53	(bta:524624) or (bta:522509) or (bta:100337124) or (bta:506787) or (bta:512222) or (bta:100124505) or (bta:100849042) or (bta:539556)	false	0	99999	0	0
adenosine 5'-monophosphate phosphohydrolase	R00183	3.1.3.5	(bta:504454) or (bta:281951) or (bta:532399) or (bta:281363) or (bta:616992) or (bta:511449) or (bta:511858) or (bta:527380) or (bta:534181)	false	0	99999	0	0
Adenosine aminohydrolase	R01560	3.5.4.4	(bta:280712)	false	0	99999	0	0
Adenosine ribohydrolase	R01245		(bta:493724)	true	-99999	99999	0	0
Adenosine:phosphate alpha-D-ribosyltransferase	R01561	2.4.2.1	(bta:493724)	true	-99999	99999	0	0
Adenylylsulfate sulfohydrolase	R00531		(bta:504439) or (bta:536409)	true	-99999	99999	0	0
ADP phosphohydrolase	R00122	3.6.1.5	(bta:515532) or (bta:506087) or (bta:282223)	false	0	99999	0	0
ADP-ribose ribophosphohydrolase	R01054	3.6.1.13 / 3.6.1.53	(bta:534038) or (bta:517589) or (bta:614149)	false	0	99999	0	0
ADP:D-fructose-6-phosphate 1-phosphotransferase	R09084		(bta:511033) or (bta:512541) or (bta:507119) or (bta:506544) or (bta:508683) or (bta:511431) or (bta:513483) or (bta:514066)	true	-99999	99999	0	0
ADP:D-glucose 6-phosphotransferase	R09086	2.7.1.147	(bta:518158)	true	-99999	99999	0	0
ADP:D-glucose 6-phosphotransferase	R09085	2.7.1.147	(bta:518158)	false	0	99999	0	0
ADP:sulfate adenylyltransferase	R00530		(bta:504439) or (bta:536409)	true	-99999	99999	0	0
Agmatine amidinohydrolase	R01157	3.5.3.11	(bta:514509)	false	0	99999	0	0
alcophosphamide:NAD+ oxidoreductase	R08281	1.1.1.1	(bta:534808) or (bta:505515) or (bta:520508) or (bta:509744) or (bta:510551)	false	0	99999	0	0
aldehyde:NAD+ oxidoreductase	R00631	1.2.1.3 / 1.2.1.5	(bta:507477) or (bta:508629) or (bta:281618) or (bta:537539) or (bta:513967)	true	-99999	99999	0	0
Aldehyde:NADP+ oxidoreductase	R02537	1.2.1.5	(bta:511469) or (bta:281617) or (bta:508879) or (bta:507093)	true	-99999	99999	0	0
Aldehyde:oxygen oxidoreductase	R04085	1.2.3.1	(bta:531699) or (bta:338074) or (bta:518393)	false	0	99999	0	0
Aldehyde:oxygen oxidoreductase	R08408	1.2.3.1	(bta:531699) or (bta:338074) or (bta:518393)	false	0	99999	0	0
all-trans-13,14-dihydroretinol:acceptor 13,14-oxidoreductas	R07163	1.3.99.23	(bta:614455)	false	0	99999	0	0
all-trans-retinyl ester acylhydrolase, 11-cis-retinol forming	R08388	3.1.1.64	(bta:282043)	false	0	99999	0	0
Allantoate amidinohydrolase	R02422	3.5.3.4	(bta:528311)	true	-99999	99999	0	0
alpha 1,2-mannosyloligosaccharide alpha-D-mannohydrolase	R06722	3.2.1.113	(bta:100336900) or (bta:532645) or (bta:615012) or (bta:530027)	true	-99999	99999	0	0
alpha-Aminobutyryl histidine hydrolase	R01992	3.4.13.18 / 3.4.13.20	(bta:614200)	false	0	99999	0	0
alpha-D-glucose 1,6-phosphomutase	R08639	5.4.2.2	(bta:534402)	true	-99999	99999	0	0
alpha-D-Glucose 1-phosphate 1,6-phosphomutase	R00959	5.4.2.2	(bta:534402) or (bta:506980)	true	-99999	99999	0	0
alpha-D-Glucose 6-phosphate ketol-isomerase	R02739	5.3.1.9	(bta:280808)	true	-99999	99999	0	0
alpha-D-Glucose 6-phosphate ketol-isomerase	R02740	5.3.1.9	(bta:280808)	true	-99999	99999	0	0
alpha-D-Glucose 6-phosphate phosphohydrolase	R01788	3.1.3.9	(bta:538710) or (bta:369023) or (bta:505012)	false	0	99999	0	0
alpha-fluoro-beta-ureidopropionic acid amidohydrolase	R08228	3.5.1.6	(bta:504557)	false	0	99999	0	0
aminoacetone:oxygen oxidoreductase(deaminating)	R02529	1.4.3.4 / 1.4.3.21	(bta:100336082) or (bta:281002) or (bta:789307) or (bta:100138645)	false	0	99999	0	0
AMP aminohydrolase	R00181	3.5.4.6	(bta:512748) or (bta:514185) or (bta:519803)	false	0	99999	0	0
AMP:diphosphate phospho-D-ribosyltransferase	R00190	2.4.2.7 / 2.4.2.8	(bta:519017)	true	-99999	99999	0	0
amygdalin beta-glucosidase	R02985	3.2.1.21	(bta:539625)	false	0	99999	0	0
Androstenedione,reduced-adrenal-ferredoxin:oxygen oxidoreductase (11-hydroxylating)	R02725	1.14.15.4	(bta:787628) or (bta:282422)	false	0	99999	0	0
androstenedione,reduced-flavoprotein:oxygen 19-oxidoreductase	R01840	1.14.14.14	(bta:281740)	false	0	99999	0	0
Arachidonate: oxygen 12-oxidoreductase	R07038		(bta:504803)	false	0	99999	0	0
arachidonate:oxygen 12-oxidoreductase	R01596	1.13.11.31	(bta:407169) or (bta:787450)	false	0	99999	0	0
Arachidonate:oxygen 15-oxidoreductase	R01593	1.13.11.33	(bta:282139) or (bta:286820)	false	0	99999	0	0
arachidonate:oxygen 5-oxidoreductase	R03058	1.13.11.34	(bta:404074)	false	0	99999	0	0
Arachidonate:oxygen 5-oxidoreductase	R01595	1.13.11.34	(bta:404074)	false	0	99999	0	0
Arachidonate:oxygen 8-oxidoreductase	R07053		(bta:286820)	false	0	99999	0	0
Arachidonate:oxygen oxidoreductase	R01590	1.14.99.1	(bta:282022) or (bta:282023)	false	0	99999	0	0
Arachidonic acid:oxygen 1-oxidoreductase	R07041	1.14.15.3	(bta:516085) or (bta:511890)	false	0	99999	0	0
aryl-ester hydrolase	R06893	3.1.1.2	(bta:510953) or (bta:523798) or (bta:281417)	true	-99999	99999	0	0
Aryl-formylamine amidohydrolase	R04911	3.5.1.9	(bta:518864)	false	0	99999	0	0
Asp-tRNA(Asn):L-glutamine amido-ligase (ADP-forming)	R04212	6.3.5.6	(bta:532822) or (bta:615845) or (bta:100851398) or (bta:533058)	false	0	99999	0	0
ATP diphosphate-lyase (cyclizing 3',5'-cyclic-AMP-forming)	R00089	4.6.1.1	(bta:535603) or (bta:510708) or (bta:505740) or (bta:788151) or (bta:525482) or (bta:281601) or (bta:281603) or (bta:535017) or (bta:521844) or (bta:509936) or (bta:531747)	false	0	99999	0	0
ATP phosphohydrolase	R00086	3.6.1.3 / 3.6.1.5 / 3.6.1.15 / 3.6.3.1 / 3.6.3.8 / 3.6.3.9 / 3.6.3.10 / 3.6.3.14 / 3.6.3.16 / 3.6.3.44 / 3.6.3.49 / 3.6.3.54 / 3.6.4.3 / 3.6.4.6 / 3.6.4.12 / 3.6.4.13	(bta:521103)	false	0	99999	0	0
ATP:(R)-5-diphosphomevalonate carboxy-lyase (adding ATP isopentenyl-diphosphate-forming)	R01121	4.1.1.33	(bta:509958)	false	0	99999	0	0
ATP:(R)-5-phosphomevalonate phosphotransferase	R03245	2.7.4.2	(bta:513533)	false	0	99999	0	0
ATP:(R)-glycerate 3-phosphotransferase	R01514	2.7.1.31	(bta:507949)	true	-99999	99999	0	0
ATP:(R)-mevalonate 5-phosphotransferase	R02245	2.7.1.36	(bta:505792)	false	0	99999	0	0
ATP:1,2-diacylglycerol 3-phosphotransferase	R02240	2.7.1.107	(bta:513389) or (bta:538185) or (bta:538147) or (bta:530095) or (bta:511887) or (bta:518371) or (bta:537533) or (bta:537171) or (bta:506348) or (bta:518523)	false	0	99999	0	0
ATP:1-phosphatidyl-1D-myo-inositol 3-phosphotransferase	R03362	2.7.1.137	(bta:534815)	false	0	99999	0	0
ATP:1-Phosphatidyl-1D-myo-inositol 4-phosphotransferase	R03361	2.7.1.67	(bta:521790) or (bta:282309) or (bta:286846) or (bta:507860)	false	0	99999	0	0
ATP:1-phosphatidyl-1D-myo-inositol-3-phosphate 5-phosphotransferase	R05802	2.7.1.150	(bta:790873)	false	0	99999	0	0
ATP:1-phosphatidyl-1D-myo-inositol-4,5-bisphosphate 3-phosphotransferase	R04545	2.7.1.153	(bta:517948) or (bta:282306) or (bta:504531) or (bta:530001)	false	0	99999	0	0
ATP:1-phosphatidyl-1D-myo-inositol-4-phosphate 3-phosphotransferase	R05795	2.7.1.154	(bta:104968629) or (bta:513301) or (bta:537396) or (bta:537790)	false	0	99999	0	0
ATP:1-phosphatidyl-1D-myo-inositol-4-phosphate 5-phosphotransferase	R03469	2.7.1.68	(bta:523736) or (bta:537654) or (bta:100125224) or (bta:508819)	false	0	99999	0	0
ATP:1-phosphatidyl-1D-myo-inositol-5-phosphate 4-phosphotransferase	R05803	2.7.1.149	(bta:533289) or (bta:540005) or (bta:539211)	false	0	99999	0	0
ATP:1D-myo-inositol 1,3,4,5,6-pentakisphosphate 2-phosphotransferase	R05202	2.7.1.158	(bta:521083)	false	0	99999	0	0
ATP:1D-myo-inositol-1,3,4-trisphosphate 5-phosphotransferase	R03428	2.7.1.159	(bta:518488)	false	0	99999	0	0
ATP:1D-myo-inositol-1,3,4-trisphosphate 6-phosphotransferase	R03429	2.7.1.159	(bta:518488)	false	0	99999	0	0
ATP:1D-myo-inositol-1,4,5-trisphosphate 3-phosphotransferase	R03433	2.7.1.127	(bta:534051) or (bta:615813) or (bta:540877)	false	0	99999	0	0
ATP:1D-myo-inositol-1,4,5-trisphosphate 6-phosphotransferase	R05800	2.7.1.151	(bta:615135)	false	0	99999	0	0
ATP:1D-myo-inositol-1,4,5-trisphosphate 6-phosphotransferase	R05801	2.7.1.151	(bta:615135)	false	0	99999	0	0
ATP:1D-myo-inositol-3,4,5,6-tetrakisphosphate 1-phosphotransferase	R03479	2.7.1.134	(bta:518488)	true	-99999	99999	0	0
ATP:3-phospho-D-glycerate 1-phosphotransferase	R01512	2.7.2.3	(bta:538592) or (bta:507476)	true	-99999	99999	0	0
ATP:5-fluorodeoxyuridine 5'-phosphotransferase	R08233	2.7.1.21	(bta:504652) or (bta:615457)	false	0	99999	0	0
ATP:5-fluorouridine 5'-phosphotransferase	R08232	2.7.1.48	(bta:534046) or (bta:519697) or (bta:541028)	false	0	99999	0	0
ATP:6-deoxy-L-galactose 1-phosphotransferase	R03161	2.7.1.52	(bta:519181)	false	0	99999	0	0
ATP:acylglycerol 3-phosphotransferase	R02757	2.7.1.94	(bta:514693)	false	0	99999	0	0
ATP:adenosine 5'-phosphotransferase	R00185	2.7.1.20 / 2.7.1.74	(bta:530642)	true	-99999	99999	0	0
ATP:adenylylsulfate 3'-phosphotransferase	R00509	2.7.1.25	(bta:504439) or (bta:536409)	false	0	99999	0	0
ATP:ADP phosphatransferase	R00124	2.7.4.6	(bta:104968429) or (bta:534611) or (bta:615447) or (bta:509354) or (bta:404189) or (bta:504511) or (bta:785439) or (bta:515663) or (bta:789324)	true	-99999	99999	0	0
ATP:alpha-D-galactose 1-phosphotransferase	R01092	2.7.1.6	(bta:530855)	false	0	99999	0	0
ATP:alpha-D-glucose 6-phosphotransferase	R01786	2.7.1.1 / 2.7.1.2	(bta:614824) or (bta:788926) or (bta:280817) or (bta:614107)	false	0	99999	0	0
ATP:AMP phosphotransferase	R00127	2.7.4.3	(bta:615606) or (bta:511269) or (bta:517063) or (bta:504511) or (bta:613448) or (bta:280715) or (bta:280716) or (bta:102216273)	true	-99999	99999	0	0
ATP:beta-D-glucose 6-phosphotransferase	R01600	2.7.1.1 / 2.7.1.2	(bta:616576)	false	0	99999	0	0
ATP:beta-D-ribosylnicotinate 5-phosphotransferase	R03347	2.7.1.173	(bta:510456) or (bta:780788)	false	0	99999	0	0
ATP:carbamate phosphotransferase	R00150		(bta:510506)	false	0	99999	0	0
ATP:CDP phosphotransferase	R00570	2.7.4.6	(bta:104968429) or (bta:534611) or (bta:615447) or (bta:509354) or (bta:404189) or (bta:504511) or (bta:785439) or (bta:515663) or (bta:789324)	true	-99999	99999	0	0
ATP:ceramide 1-phosphotransferase	R01495	2.7.1.138	(bta:100336737)	false	0	99999	0	0
ATP:choline phosphotransferase	R01021	2.7.1.32	(bta:514865) or (bta:536213)	false	0	99999	0	0
ATP:CMP phosphotransferase	R00512	2.7.4.14	(bta:784304) or (bta:509965)	true	-99999	99999	0	0
ATP:cob(I)alamin Co-beta-adenosyltransferase	R01492	2.5.1.17	(bta:617636)	false	0	99999	0	0
ATP:cob(I)yrinic acid-a,c-diamide Cobeta-adenosyltransferase	R05220	2.5.1.17	(bta:617636)	false	0	99999	0	0
ATP:cobinamide Cobeta-adenosyltransferase	R07268	2.5.1.17	(bta:617636)	false	0	99999	0	0
ATP:cytidine 5'-phosphotransferase	R00513	2.7.1.48	(bta:534046) or (bta:519697) or (bta:541028)	false	0	99999	0	0
ATP:D-fructose 1-phosphotransferase	R00866	2.7.1.3	(bta:614868)	false	0	99999	0	0
ATP:D-fructose 6-phosphotransferase	R00867	2.7.1.1	(bta:614824) or (bta:788926) or (bta:280817) or (bta:614107)	false	0	99999	0	0
ATP:D-fructose 6-phosphotransferase	R03920	2.7.1.1	(bta:614824) or (bta:788926) or (bta:280817) or (bta:614107)	true	-99999	99999	0	0
ATP:D-fructose-6-phosphate 1-phosphotransferase	R04779	2.7.1.11	(bta:507119) or (bta:506544) or (bta:508683)	false	0	99999	0	0
ATP:D-Gluconate 6-phosphotransferase	R01737	2.7.1.12	(bta:100297815)	false	0	99999	0	0
ATP:D-glucosamine 6-phosphotransferase	R01961	2.7.1.1	(bta:614824) or (bta:788926) or (bta:280817) or (bta:614107)	false	0	99999	0	0
ATP:D-mannose 6-phosphotransferase	R01326	2.7.1.1	(bta:614824) or (bta:788926) or (bta:280817) or (bta:614107)	false	0	99999	0	0
ATP:D-ribose 5-phosphotransferase	R01051	2.7.1.15	(bta:513276)	true	-99999	99999	0	0
ATP:D-ribose-5-phosphate diphosphotransferase	R01049	2.7.6.1	(bta:781227) or (bta:537688)	true	-99999	99999	0	0
ATP:D-tagatose-6-phosphate 1-phosphotransferase	R03236	2.7.1.11	(bta:507119) or (bta:506544) or (bta:508683)	true	-99999	99999	0	0
ATP:D-xylulose 5-phosphotransferase	R01639	2.7.1.17	(bta:515146)	true	-99999	99999	0	0
ATP:dADP phosphotransferase	R01137	2.7.4.6	(bta:104968429) or (bta:534611) or (bta:615447) or (bta:509354) or (bta:404189) or (bta:504511) or (bta:785439) or (bta:515663) or (bta:789324)	true	-99999	99999	0	0
ATP:dAMP phosphotransferase	R01547	2.7.4.3	(bta:615606) or (bta:511269) or (bta:517063) or (bta:504511) or (bta:613448) or (bta:280715) or (bta:280716) or (bta:102216273)	true	-99999	99999	0	0
ATP:dCDP phosphotransferase	R02326	2.7.4.6	(bta:104968429) or (bta:534611) or (bta:615447) or (bta:509354) or (bta:404189) or (bta:504511) or (bta:785439) or (bta:515663) or (bta:789324)	true	-99999	99999	0	0
ATP:dCMP phosphotransferase	R01665	2.7.4.14	(bta:784304) or (bta:509965)	false	0	99999	0	0
ATP:deoxyadenosine 5'-phosphotransferase	R02089		(bta:504454) or (bta:281951) or (bta:532399) or (bta:281363) or (bta:616992) or (bta:511449) or (bta:511858) or (bta:527380) or (bta:534181)	true	-99999	99999	0	0
ATP:deoxycitidine 5'-phosphotransferase	R01666	2.7.1.74	(bta:530642)	false	0	99999	0	0
ATP:deoxyguanosine 5'-phosphotransferase	R01967	2.7.1.113	(bta:104968642) or (bta:509834)	true	-99999	99999	0	0
ATP:deoxyuridine 5'-phosphotransferase	R02099	2.7.1.21	(bta:504652) or (bta:615457)	false	0	99999	0	0
ATP:dephospho-CoA 3'-phosphotransferase	R00130	2.7.1.24	(bta:614728) or (bta:100335995)	false	0	99999	0	0
ATP:dGDP phosphotransferase	R01857	2.7.4.6	(bta:104968429) or (bta:534611) or (bta:615447) or (bta:509354) or (bta:404189) or (bta:504511) or (bta:785439) or (bta:515663) or (bta:789324)	true	-99999	99999	0	0
ATP:dGMP phosphotransferase	R02090	2.7.4.8	(bta:281217)	true	-99999	99999	0	0
ATP:dIDP phosphotransferase	R03530	2.7.4.6	(bta:104968429) or (bta:534611) or (bta:615447) or (bta:509354) or (bta:404189) or (bta:504511) or (bta:785439) or (bta:515663) or (bta:789324)	true	-99999	99999	0	0
ATP:dTDP phosphotransferase	R02093	2.7.4.6	(bta:104968429) or (bta:534611) or (bta:615447) or (bta:509354) or (bta:404189) or (bta:504511) or (bta:785439) or (bta:515663) or (bta:789324)	true	-99999	99999	0	0
ATP:dTMP phosphotransferase	R02094	2.7.4.9	(bta:506946)	true	-99999	99999	0	0
ATP:dUDP phosphotransferase	R02331	2.7.4.6	(bta:104968429) or (bta:534611) or (bta:615447) or (bta:509354) or (bta:404189) or (bta:504511) or (bta:785439) or (bta:515663) or (bta:789324)	true	-99999	99999	0	0
ATP:dUMP phosphotransferase	R02098	2.7.4.9	(bta:506946)	true	-99999	99999	0	0
ATP:ethanolamine O-phosphotransferase	R01468	2.7.1.82	(bta:533229) or (bta:514865) or (bta:540705) or (bta:536213)	false	0	99999	0	0
ATP:FMN adenylyltransferase	R00161	2.7.7.2	(bta:506682)	false	0	99999	0	0
ATP:GDP phosphotransferase	R00330	2.7.4.6	(bta:104968429) or (bta:534611) or (bta:615447) or (bta:509354) or (bta:404189) or (bta:504511) or (bta:785439) or (bta:515663) or (bta:789324)	true	-99999	99999	0	0
ATP:glycerol 3-phosphotransferase	R00847	2.7.1.30	(bta:538702) or (bta:505987) or (bta:540143)	false	0	99999	0	0
ATP:glycerone phosphotransferase	R01011	2.7.1.29	(bta:512373)	false	0	99999	0	0
ATP:GMP phosphotransferase	R00332	2.7.4.8	(bta:281217)	true	-99999	99999	0	0
ATP:IDP phosphotransferase	R00722	2.7.4.6	(bta:104968429) or (bta:534611) or (bta:615447) or (bta:509354) or (bta:404189) or (bta:504511) or (bta:785439) or (bta:515663) or (bta:789324)	true	-99999	99999	0	0
ATP:L-glutamate 5-phosphotransferase	R00239	2.7.2.11	(bta:514759)	false	0	99999	0	0
ATP:lipoate adenylyltransferase	R07770		(bta:282576)	false	0	99999	0	0
ATP:N-acetyl-D-glucosamine 6-phosphotransferase	R01201	2.7.1.59	(bta:508132)	false	0	99999	0	0
ATP:N-acyl-D-mannosamine 6-phosphotransferase	R02705	2.7.1.60	(bta:782201)	false	0	99999	0	0
ATP:N-ribosylnicotinamide 5'-phosphotransferase	R02324	2.7.1.22	(bta:510456) or (bta:780788)	false	0	99999	0	0
ATP:NAD+ 2'-phosphotransferase	R00104	2.7.1.23	(bta:513419)	false	0	99999	0	0
ATP:nicotinamide-nucleotide adenylyltransferase	R00137	2.7.7.1 / 2.7.7.18	(bta:511042) or (bta:522863) or (bta:100337285)	true	-99999	99999	0	0
ATP:nicotinamide-nucleotide adenylyltransferase	R03005	2.7.7.1 / 2.7.7.18	(bta:511042) or (bta:522863) or (bta:100337285)	true	-99999	99999	0	0
ATP:oxaloacetate carboxy-lyase (transphosphorylatingphosphoenolpyruvate-forming)	R00341		(bta:282856) or (bta:282855)	true	-99999	99999	0	0
ATP:pantetheine-4'-phosphate adenylyltransferase	R03035	2.7.7.3	(bta:614728) or (bta:100335995)	true	-99999	99999	0	0
ATP:pantothenate 4'-phosphotransferase	R03018	2.7.1.33	(bta:535933) or (bta:510749) or (bta:535887) or (bta:514589)	false	0	99999	0	0
ATP:pantothenate 4'-phosphotransferase	R02971	2.7.1.33	(bta:535933) or (bta:510749) or (bta:535887) or (bta:514589)	false	0	99999	0	0
ATP:pantothenate 4'-phosphotransferase	R04391	2.7.1.33	(bta:535933) or (bta:510749) or (bta:535887) or (bta:514589)	false	0	99999	0	0
ATP:polynucleotide adenylyltransferase	R00435	2.7.7.6 / 2.7.7.19	(bta:516337) or (bta:282342) or (bta:504452) or (bta:617375) or (bta:613778) or (bta:617422) or (bta:505599) or (bta:282312) or (bta:767843) or (bta:534232) or (bta:614472) or (bta:512375) or (bta:526320) or (bta:538184) or (bta:100140537) or (bta:529410) or (bta:618296) or (bta:540308) or (bta:614776) or (bta:508049) or (bta:536316) or (bta:512971) or (bta:507314) or (bta:535288) or (bta:539061)…	true	-99999	99999	0	0
ATP:propanoate adenylyltransferase	R01354	6.2.1.1 / 6.2.1.17	(bta:506459) or (bta:282873)	true	-99999	99999	0	0
ATP:pyridoxal 5'-phosphotransferase	R00174	2.7.1.35	(bta:514168)	false	0	99999	0	0
ATP:pyridoxal 5'-phosphotransferase	R02493	2.7.1.35	(bta:514168)	false	0	99999	0	0
ATP:pyridoxine 5'-phosphotransferase	R01909	2.7.1.35	(bta:514168)	false	0	99999	0	0
ATP:pyruvate 2-O-phosphotransferase	R00200	2.7.1.40	(bta:512571) or (bta:539579)	false	0	99999	0	0
ATP:pyruvate,phosphate phosphotransferase	R00206		(bta:512571) or (bta:539579)	true	-99999	99999	0	0
ATP:pyruvate,water phosphotransferase	R00199		(bta:512571) or (bta:539579)	true	-99999	99999	0	0
ATP:riboflavin 5'-phosphotransferase	R00549	2.7.1.26	(bta:514697)	false	0	99999	0	0
ATP:selenate adenylyltransferase	R04929	2.7.7.4	(bta:504439) or (bta:536409)	false	0	99999	0	0
ATP:selenide, water phosphotransferase	R03595	2.7.9.3	(bta:507470) or (bta:512060)	false	0	99999	0	0
ATP:sphinganine 1-phosphotransferase	R02976	2.7.1.91	(bta:618605) or (bta:533103)	false	0	99999	0	0
ATP:sphingosine 1-phosphotransferase	R01926	2.7.1.91	(bta:618605) or (bta:533103)	false	0	99999	0	0
ATP:sulfate adenylyltransferase	R00529	2.7.7.4	(bta:504439) or (bta:536409)	false	0	99999	0	0
ATP:thiamin-phosphate phosphotransferase	R00617		(bta:521103)	true	-99999	99999	0	0
ATP:thiamine diphosphotransferase	R00619	2.7.6.2	(bta:788066)	false	0	99999	0	0
ATP:thiamine-diphosphate phosphotransferase	R00616	2.7.6.2	(bta:788066)	false	0	99999	0	0
ATP:thymidine 5'-phosphotransferase	R01567	2.7.1.21	(bta:504652) or (bta:615457)	false	0	99999	0	0
ATP:UDP phosphotransferase	R00156	2.7.4.6	(bta:104968429) or (bta:534611) or (bta:615447) or (bta:509354) or (bta:404189) or (bta:504511) or (bta:785439) or (bta:515663) or (bta:789324)	true	-99999	99999	0	0
ATP:UMP phosphotransferase	R00158	2.7.4.14	(bta:784304) or (bta:509965)	true	-99999	99999	0	0
ATP:uridine 5'-phosphotransferase	R00964	2.7.1.48	(bta:534046) or (bta:519697) or (bta:541028)	false	0	99999	0	0
benzo[a]pyrene-7,8-diol, NADPH:oxygen oxidoreductase (RH-hydroxylating or -epoxidizing)	R07085	1.14.14.1	(bta:511470)	false	0	99999	0	0
benzo[a]pyrene-7,8-oxide hydrolase	R07082	3.3.2.9	(bta:535293)	false	0	99999	0	0
Benzpyrene, NADPH:oxygen oxidoreductase (RH-hydroxylating or -epoxidizing)	R07079	1.14.14.1	(bta:511470)	false	0	99999	0	0
Benzpyrene,NADPH:oxygen oxidoreductase (RH-hydroxylating or -epoxidizing)	R07081	1.14.14.1	(bta:511470)	false	0	99999	0	0
Benzpyrene,NADPH:oxygen oxidoreductase (RH-hydroxylating or -epoxidizing)	R07080	1.14.14.1	(bta:511470)	false	0	99999	0	0
beta-alanine:2-oxoglutarate aminotransferase	R00908	2.6.1.19	(bta:280969)	true	-99999	99999	0	0
beta-alanyl-N(pi)-methyl-L-histidine hydrolase	R03288	3.4.13.20	(bta:614200)	false	0	99999	0	0
beta-carotene:oxygen 15,15'-oxidoreductase (bond-cleaving)	R00032	1.14.99.36	(bta:534696)	false	0	99999	0	0
beta-D-Fructose 1,6-bisphosphate 1-phosphohydrolase	R04780	3.1.3.11	(bta:513483) or (bta:514066)	false	0	99999	0	0
beta-D-Fructose 6-phosphate:D-glyceraldehyde-3-phosphate glycolaldehyde transferase	R01830	2.2.1.1	(bta:507517) or (bta:509186) or (bta:445425)	true	-99999	99999	0	0
beta-D-fructose-1,6-bisphosphate D-glyceraldehyde-3-phosphate-lyase (glycerone-phosphate-forming)	R01070	4.1.2.13	(bta:515263) or (bta:509566) or (bta:504584)	true	-99999	99999	0	0
beta-D-Galactosyl-1,4-beta-D-glucosylceramide galactohydrolase	R03355	3.2.1.23	(bta:507188)	false	0	99999	0	0
beta-D-Glucose 6-phosphate ketol-isomerase	R03321	5.3.1.9	(bta:280808)	true	-99999	99999	0	0
beta-D-Glucose-6-phosphate:NADP+ 1-oxoreductase	R02736	1.1.1.49	(bta:281179)	false	0	99999	0	0
beta-D-glucoside glucohydrolase	R10035	3.2.1.21	(bta:539625)	false	0	99999	0	0
beta-D-glucoside glucohydrolase	R10039	3.2.1.21	(bta:539625)	false	0	99999	0	0
beta-D-glucoside glucohydrolase	R10040	3.2.1.21	(bta:539625)	false	0	99999	0	0
beta-D-glucuronoside glucuronosohydrolase	R01478	3.2.1.31	(bta:784635) or (bta:515687)	false	0	99999	0	0
Bilirubin beta-diglucuronide glucuronosohydrolase	R04979	3.2.1.31	(bta:515687)	false	0	99999	0	0
Bilirubin:NAD+ oxidoreductase	R02391	1.3.1.24	(bta:504596) or (bta:281650)	false	0	99999	0	0
Bilirubin:NADP+ oxidoreductase	R02393	1.3.1.24	(bta:504596) or (bta:281650)	false	0	99999	0	0
biotin:CoA ligase (AMP-forming)	R01074	6.3.4.9 / 6.3.4.10 / 6.3.4.11 / 6.3.4.15	(bta:534247)	false	0	99999	0	0
Biotinyl-5'-AMP:apo-[carboxylase] ligase (AMP-forming)	R05145	6.3.4.9 / 6.3.4.10 / 6.3.4.11 / 6.3.4.15	(bta:534247)	false	0	99999	0	0
Butanoate:CoA ligase (AMP-forming)	R01176	6.2.1.2	(bta:282576) or (bta:100298888) or (bta:533798) or (bta:100299006) or (bta:512227)	false	0	99999	0	0
Butanoyl-CoA:acetate CoA-transferase	R01179		(bta:282576) or (bta:100298888) or (bta:533798) or (bta:100299006) or (bta:512227)	true	-99999	99999	0	0
butanoyl-CoA:acetyl-CoA C-butanoyltransferase	R01177	2.3.1.9 / 2.3.1.16	(bta:522006) or (bta:281811)	false	0	99999	0	0
butanoyl-CoA:electron-transfer flavoprotein 2,3-oxidoreductase	R01175	1.3.3.6 / 1.3.8.1 / 1.3.8.7	(bta:513996) or (bta:510065)	false	0	99999	0	0
butanoyl-CoA:NAD+ trans-2-oxidoreductase	R01171		(bta:513996) or (bta:511222) or (bta:505968) or (bta:504301) or (bta:510065)	true	-99999	99999	0	0
butyryl-[acp]:NAD+ trans-2-oxidoreductase	R04429		(bta:281152)	true	-99999	99999	0	0
butyryl-[acp]:NADP+ trans-2-oxidoreductase	R04430	2.3.1.85	(bta:281152)	true	-99999	99999	0	0
butyryl-[acyl-carrier protein]:malonyl-[acyl-carrier-protein] C-acyltransferase (decarboxylating)	R04952	2.3.1.85 / 2.3.1.179	(bta:281152)	false	0	99999	0	0
CAAX protease	R09845	3.4.24.84	(bta:538104)	false	0	99999	0	0
caffeine:oxygen oxidoreductase (N3-demethylating)	R07939	1.14.14.1	(bta:503552)	false	0	99999	0	0
caffeine:oxygen oxidoreductase (N3-demethylating)	R07954		(bta:503552)	true	-99999	99999	0	0
calcidiol,NADPH:oxygen oxidoreductase (1-hydroxylating)	R03610	1.14.13.13	(bta:539630)	false	0	99999	0	0
calcidiol,NADPH:oxygen oxidoreductase (24-hydroxylating)	R09516	1.14.13.126	(bta:540080)	false	0	99999	0	0
calciol,NADPH:oxygen oxidoreductase (25-hydroxylating)	R03611	1.14.13.159	(bta:541302)	false	0	99999	0	0
calcitriol,NADPH:oxygen oxidoreductase (24-hydroxylating)	R09515	1.14.13.126	(bta:540080)	false	0	99999	0	0
capecitabine hydrolase	R08220	3.1.1.1	(bta:505928) or (bta:508916) or (bta:512098)	false	0	99999	0	0
carbamoyl-phosphate:L-aspartate carbamoyltransferase	R01397	2.1.3.2	(bta:504261)	false	0	99999	0	0
Carbon-dioxide:ammonia ligase (ADP-forming,carbamate-phosphorylating)	R00149	6.3.4.16	(bta:510506)	false	0	99999	0	0
carbonate hydro-lyase (carbon-dioxide-forming)	R10092	4.2.1.1	(bta:520403) or (bta:509027) or (bta:784254) or (bta:514494) or (bta:513850) or (bta:614323) or (bta:515359) or (bta:515918) or (bta:280742) or (bta:280741) or (bta:280740) or (bta:510801) or (bta:513212) or (bta:511923)	false	0	99999	0	0
carbonyl reductase	R09420	1.1.1.146 / 1.1.1.184 / 1.3.1.20	(bta:515946) or (bta:782391) or (bta:516036)	false	0	99999	0	0
carboxyphosphamide:NAD+ oxidoreductase	R08282	1.2.1.5	(bta:511469) or (bta:281617) or (bta:508879) or (bta:507093)	false	0	99999	0	0
carboxyphosphamide:NADP+ oxidoreductase	R08283	1.2.1.5	(bta:511469) or (bta:281617) or (bta:508879) or (bta:507093)	false	0	99999	0	0
CDP phosphohydrolase	R00514	3.6.1.5	(bta:515532) or (bta:506087) or (bta:282223)	false	0	99999	0	0
CDP-choline:1,2-diacyl-sn-glycerol cholinephosphotransferase	R01321	2.7.8.2	(bta:504650) or (bta:511291)	false	0	99999	0	0
CDP-choline:1-alkyl-2-acetylglycerol cholinephosphotransferase	R04321	2.7.8.2	(bta:504650) or (bta:511291)	false	0	99999	0	0
CDP-choline:N-acylsphingosine cholinephosphotransferase	R01891		(bta:509018) or (bta:505388) or (bta:507207) or (bta:514201) or (bta:533538) or (bta:521021) or (bta:520954) or (bta:505097)	true	-99999	99999	0	0
CDP-diacylglycerol:myo-inositol 3-phosphatidyltransferase	R01802	2.7.8.11	(bta:515135)	false	0	99999	0	0
CDP-diacylglycerol:phosphatidylglycerol 3-phosphatidyltransferase	R02030		(bta:512761)	false	0	99999	0	0
CDP-diacylglycerol:sn-glycerol-3-phosphate 3-phosphatidyltransferase	R01801	2.7.8.5	(bta:535126)	false	0	99999	0	0
CDPethanolamine:1,2-diacylglycerol ethanolaminephosphotransferase	R02057	2.7.8.1	(bta:504650) or (bta:506381)	false	0	99999	0	0
CDPethanolamine:1-alkyl-2-acylglycerol ethanolaminephosphotransferase	R06364	2.7.8.1	(bta:504650) or (bta:506381)	false	0	99999	0	0
CDPglycerol phosphoglycerohydrolase	R00855	3.6.1.16	(bta:534038)	false	0	99999	0	0
cellobiose glucohydrolase	R00026	3.2.1.21	(bta:539625)	false	0	99999	0	0
cephalosporin C:oxygen oxidoreductase (deaminating)	R07400	1.4.3.3	(bta:615334)	true	-99999	99999	0	0
cephalosporin-C:2-oxoglutarate aminotransferase	R03063		(bta:615334)	true	-99999	99999	0	0
ceramide:phosphatidylcholine cholinephosphotransferase	R08969	2.7.8.27	(bta:533538) or (bta:520954)	true	-99999	99999	0	0
chenodeoxycholate:CoA ligase (AMP-forming)	R08743	6.2.1.7	(bta:533016)	false	0	99999	0	0
chenodeoxycholoyl-CoA hydrolase	R03974	3.1.2.27	(bta:504360)	false	0	99999	0	0
chitobiose N-acetylglucosaminohydrolase	R00022	3.2.1.52	(bta:504468) or (bta:786974) or (bta:618571)	false	0	99999	0	0
Chloral:NAD(P)+ oxidoreductase	R07104	1.2.1.5	(bta:511469) or (bta:281617) or (bta:508879) or (bta:507093)	false	0	99999	0	0
Chloroacetaldehyde:NAD+ oxidoreductase	R05286	1.2.1.3	(bta:508629) or (bta:281618) or (bta:513967)	true	-99999	99999	0	0
chloroacetyl-chloride:glutathione S-chloroacetyltransferase	R07093	2.5.1.18	(bta:516190) or (bta:613905) or (bta:517724) or (bta:533917) or (bta:525938) or (bta:493719) or (bta:768055) or (bta:327709) or (bta:507346) or (bta:281806) or (bta:281805) or (bta:777644) or (bta:785216) or (bta:521685) or (bta:615507) or (bta:615514) or (bta:615537) or (bta:615552) or (bta:783879) or (bta:613498) or (bta:505642)	false	0	99999	0	0
Cholate:CoA ligase (AMP-forming)	R02794	6.2.1.7	(bta:533016)	false	0	99999	0	0
cholest-5-ene-3beta,25-diol,NADPH:oxygen oxidoreductase(7alpha-hydroxylating)	R07209	1.14.13.100	(bta:529552)	false	0	99999	0	0
cholest-5-ene-3beta,26-diol,NADPH:oxygen oxidoreductase (26-hydroxylating)	R08726	1.14.13.15	(bta:511960)	false	0	99999	0	0
cholest-5-ene-3beta,27-diol,NADPH:oxygen oxidoreductase (7alpha-hydroxylating)	R07372	1.14.13.17 / 1.14.13.100	(bta:510507)	false	0	99999	0	0
cholest-5-ene-3beta,7alpha,25-triol:NAD+ 3-oxidoreductase	R08723	1.1.1.181	(bta:540229)	false	0	99999	0	0
cholesterol 26-hydroxylase	R08505	1.14.13.15	(bta:511960)	false	0	99999	0	0
cholesterol ester acylhydrolase	R01462	3.1.1.13	(bta:100125267) or (bta:280748)	false	0	99999	0	0
cholesterol,hydrogen-donor:oxygen oxidoreductase (25-hydroxylating)	R07218	1.14.99.38	(bta:506132)	false	0	99999	0	0
cholesterol,NADPH:oxygen oxidoreductase (24-hydroxylating)	R07207	1.14.13.98	(bta:506438)	false	0	99999	0	0
Cholesterol,NADPH:oxygen oxidoreductase (7alpha-hydroxylating)	R01463	1.14.13.17	(bta:510507)	false	0	99999	0	0
Cholesterol-sulfate sulfohydrolase	R08941	3.1.6.2	(bta:509206)	false	0	99999	0	0
Cholesterol:NAD+ delta7-oxidoreductase	R01451	1.3.1.21	(bta:514745)	false	0	99999	0	0
cholesterol:NADP+ Delta24-oxidoreductase	R01457	1.3.1.72	(bta:533726)	true	-99999	99999	0	0
cholesterol:NADP+ delta7-oxidoreductase	R01456	1.3.1.21	(bta:514745)	false	0	99999	0	0
Cholesterol:oxygen oxidoreductase (side-chain-cleaving)	R01454	1.14.15.6	(bta:338048)	false	0	99999	0	0
choline:acceptor 1-oxidoreductase	R01025	1.1.99.1	(bta:505218)	false	0	99999	0	0
choline:oxygen 1-oxidoreductase	R01022		(bta:505218)	true	-99999	99999	0	0
choloyl-CoA hydrolase	R07296	3.1.2.27	(bta:504360)	false	0	99999	0	0
Chondroitin-D-glucuronate 5-epimerase	R04104	5.1.3.19	(bta:514028)	false	0	99999	0	0
cis,cis-3,6-Dodecadienoyl-CoA delta3-cis-delta2-trans-isomerase	R04756	5.3.3.8	(bta:518852) or (bta:535174) or (bta:505355)	true	-99999	99999	0	0
cis-3-chloro-2-propene-1-ol:NAD+ oxidoreductase	R05234	1.1.1.1	(bta:505515)	true	-99999	99999	0	0
cis-4-Hydroxy-D-proline:oxygen oxidoreductase (deaminating)	R04221	1.4.3.3	(bta:615334)	false	0	99999	0	0
citalopram aldehyde:oxygen oxidoreductase	R08349	1.2.3.1	(bta:531699) or (bta:338074) or (bta:518393)	false	0	99999	0	0
Citalopram:oxygen oxidoreductase(deaminating)(flavin-containing)	R08346	1.4.3.4	(bta:338445) or (bta:281293)	false	0	99999	0	0
CMP-2-aminoethylphosphonate:1,2-diacylglycerol ethanolaminephosphotransferase	R04920	2.7.8.1	(bta:504650) or (bta:506381)	true	-99999	99999	0	0
CMP-N-acetylneuraminate,ferrocytochrome-b5:oxygen oxidoreductase (N-acetyl-hydroxylating)	R01115	1.14.18.2	(bta:537017)	false	0	99999	0	0
CMP-N-acetylneuraminate:beta-D-galactosyl 1,4-N-acetyl-beta-D-glucosamine alpha 2,6-N-acetylneuraminyltransferase	R05990	2.4.99.1	(bta:282073) or (bta:493992)	false	0	99999	0	0
CoA:apo-[acyl-carrier-protein] pantetheinephosphotransferase	R01625		(bta:519816)	false	0	99999	0	0
cocaine benzoylhydrolase	R06728	3.1.1.1 / 3.1.1.84	(bta:508916) or (bta:512098)	true	-99999	99999	0	0
coproporphyrinogen-III:S-adenosyl-L-methionine oxidoreductase(decarboxylating)	R06895		(bta:540283)	true	-99999	99999	0	0
Coproporphyrinogen:oxygen oxidoreductase(decarboxylating)	R03220	1.3.3.3	(bta:540283)	false	0	99999	0	0
Corticosterone:NAD+ 11-oxidoreductase	R03847		(bta:282434)	false	0	99999	0	0
Corticosterone:NADP+ 11-oxidoreductase	R03848	1.1.1.146	(bta:282589)	false	0	99999	0	0
Cortisol delta5-delat4-isomerase	R02840	1.1.1.145 / 5.3.3.1	(bta:281824)	false	0	99999	0	0
Cortisol:NAD+ 11-oxidoreductase	R02834		(bta:282434)	false	0	99999	0	0
Cortisol:NADP+ 11-oxidoreductase	R02836	1.1.1.146	(bta:282589)	false	0	99999	0	0
CTP phosphohydrolase	R00569	3.6.1.5	(bta:515532) or (bta:506087) or (bta:282223)	false	0	99999	0	0
CTP:1,2-diacyl-sn-glycerol 3-phosphotransferase	R09944		(bta:537224) or (bta:617172) or (bta:514448) or (bta:513389) or (bta:538185) or (bta:538147) or (bta:530095) or (bta:521637) or (bta:504545) or (bta:511887) or (bta:518371) or (bta:537533) or (bta:537171) or (bta:617707) or (bta:506348) or (bta:518523)	true	-99999	99999	0	0
CTP:choline-phosphate cytidylyltransferase	R01890	2.7.7.15	(bta:526175) or (bta:100125779)	false	0	99999	0	0
CTP:D-tagatose 6-phosphate 1-phosphotransferase	R03237	2.7.1.11	(bta:507119) or (bta:506544) or (bta:508683)	true	-99999	99999	0	0
CTP:dolichol O-phosphotransferase	R01018	2.7.1.108	(bta:526844)	false	0	99999	0	0
CTP:ethanolamine-phosphate cytidylyltransferase	R04247	2.7.7.14	(bta:510274)	true	-99999	99999	0	0
CTP:ethanolamine-phosphate cytidylyltransferase	R02038	2.7.7.14	(bta:510274)	false	0	99999	0	0
CTP:N-acetylneuraminate cytidylyltransferase	R01117	2.7.7.43	(bta:100336710)	true	-99999	99999	0	0
CTP:N-glycoloylneuraminate cytidylyltransferase	R04215	2.7.7.43	(bta:100336710)	true	-99999	99999	0	0
CTP:phosphatidate cytidyltransferase	R01799	2.7.7.41	(bta:614834) or (bta:100336936)	false	0	99999	0	0
CTP:riboflavin 5'-phosphotransferase	R08574		(bta:514697)	true	-99999	99999	0	0
CTP:RNA cytidylyltransferase (DNA-directed)	R00442	2.7.7.6	(bta:516337) or (bta:282342) or (bta:504452) or (bta:617375) or (bta:613778) or (bta:617422) or (bta:505599) or (bta:282312) or (bta:767843) or (bta:534232) or (bta:614472) or (bta:512375) or (bta:526320) or (bta:538184) or (bta:100140537) or (bta:529410) or (bta:618296) or (bta:540308) or (bta:614776) or (bta:508049) or (bta:536316) or (bta:512971) or (bta:507314) or (bta:535288) or (bta:539061)…	true	-99999	99999	0	0
Cysteamine:oxygen oxidoreductase	R02467	1.13.11.19	(bta:100297937)	false	0	99999	0	0
Cytidine aminohydrolase	R01878	3.5.4.5	(bta:616377)	false	0	99999	0	0
cytidine-5'-monophosphate phosphohydrolase	R00511	3.1.3.5	(bta:504454) or (bta:281951) or (bta:532399) or (bta:281363) or (bta:616992) or (bta:511449) or (bta:511858) or (bta:527380) or (bta:534181)	false	0	99999	0	0
Cytochrome c apocytochrome-c-lyase	R02480	4.4.1.17	(bta:506250)	false	0	99999	0	0
D-Arginine:oxygen oxidoreductase (deaminating)	R02923	1.4.3.3	(bta:615334)	false	0	99999	0	0
D-aspartate:2-oxoglutarate aminotransferase	R05053		(bta:281206) or (bta:286886)	true	-99999	99999	0	0
D-Aspartate:oxygen oxidoreductase (deaminating)	R00359	1.4.3.1	(bta:280763)	false	0	99999	0	0
D-fructose 1-phosphate D-glyceraldehyde-3-phosphate-lyase	R02568	4.1.2.13	(bta:515263) or (bta:509566) or (bta:504584)	true	-99999	99999	0	0
D-Fructose 2-phosphate phosphatase	R00872		(bta:618691)	false	0	99999	0	0
D-Fructose 6-phosphate:D-glyceraldehyde-3-phosphate glycolaldehyde transferase	R01067	2.2.1.1	(bta:507517) or (bta:509186) or (bta:445425)	true	-99999	99999	0	0
D-Fructose-1,6-bisphosphate 1-phosphohydrolase	R00762	3.1.3.11	(bta:513483) or (bta:514066)	true	-99999	99999	0	0
D-fructose-1,6-bisphosphate D-glyceraldehyde-3-phosphate-lyase (glycerone-phosphate-forming)	R01068	4.1.2.13	(bta:515263) or (bta:509566) or (bta:504584)	true	-99999	99999	0	0
D-Fructose-2,6-bisphosphate 2-phosphohydrolase	R02731	3.1.3.46	(bta:282304) or (bta:287019) or (bta:407183) or (bta:534928) or (bta:615392)	false	0	99999	0	0
D-galactose 1-epimerase	R10619	5.1.3.3	(bta:616676)	false	0	99999	0	0
D-galactosyl-N-acylsphingosine galactohydrolase	R03617	3.2.1.46 / 3.2.1.62	(bta:533428)	false	0	99999	0	0
D-Glucitol:NAD+ 2-oxidoreductase	R00875	1.1.1.14	(bta:508954)	true	-99999	99999	0	0
D-Glucitol:NADP+ 1-oxidoreductase	R01787	1.1.1.21	(bta:317748) or (bta:525193)	true	-99999	99999	0	0
D-Glucono-1,5-lactone lactonohydrolase	R01519	3.1.1.17	(bta:280910)	false	0	99999	0	0
D-glucosamine-6-phosphate aminohydrolase (ketol isomerizing)	R00765	3.5.99.6	(bta:508383) or (bta:522919)	false	0	99999	0	0
D-glucose 1-epimerase	R01602	5.1.3.3	(bta:616676)	true	-99999	99999	0	0
D-Glucoside glucohydrolase	R03527	3.2.1.21	(bta:539625)	false	0	99999	0	0
D-Glucosyl-N-acylsphingosine glucohydrolase	R01498	3.2.1.45 / 3.2.1.62	(bta:100139170) or (bta:537087)	false	0	99999	0	0
D-Glucuronolactone:NAD+ oxidoreductase	R02957	1.2.1.3	(bta:507477) or (bta:508629) or (bta:281618) or (bta:537539) or (bta:513967)	true	-99999	99999	0	0
D-Glutamine amidohydrolase	R01579	3.5.1.2	(bta:539561) or (bta:525335)	false	0	99999	0	0
D-glyceraldehyde-3-phosphate aldose-ketose-isomerase	R01015	5.3.1.1	(bta:281543)	true	-99999	99999	0	0
D-glyceraldehyde-3-phosphate:NAD+ oxidoreductase (phosphorylating)	R01061	1.2.1.12	(bta:786101) or (bta:532231) or (bta:281181) or (bta:616200)	true	-99999	99999	0	0
D-glyceraldehyde-3-phosphate:NADP+ oxidoreductase (phosphorylating)	R01063		(bta:786101) or (bta:281181) or (bta:616200)	true	-99999	99999	0	0
D-Glyceraldehyde:NAD+ oxidoreductase	R01752	1.2.1.3	(bta:507477) or (bta:508629) or (bta:281618) or (bta:537539) or (bta:513967)	true	-99999	99999	0	0
D-Glycerate:NAD+ 2-oxidoreductase	R01388	1.1.1.81	(bta:504764)	true	-99999	99999	0	0
D-Glycerate:NADP+ 2-oxidoreductase	R01392	1.1.1.79 / 1.1.1.81	(bta:504764)	true	-99999	99999	0	0
D-mannose 6-phosphate 1,6-phosphomutase	R01818	5.4.2.8	(bta:510978) or (bta:537070)	true	-99999	99999	0	0
D-mannose-6-phosphate aldose-ketose-isomerase	R01819	5.3.1.8	(bta:513586)	true	-99999	99999	0	0
D-myo-Inositol 1,3,4,5-tetrakisphosphate 3-phosphohydrolase	R03434	3.1.3.62	(bta:541067)	false	0	99999	0	0
D-myo-Inositol 1,3,4,5-tetrakisphosphate 5-phosphohydrolase	R03430	3.1.3.56	(bta:615232) or (bta:514123) or (bta:514307)	false	0	99999	0	0
D-myo-Inositol 1,3,4-trisphosphate 1-phosphohydrolase	R03427	3.1.3.57	(bta:281869)	false	0	99999	0	0
D-myo-Inositol-1,3-bisphosphate 3-phosphohydrolase	R03330	3.1.3.64	(bta:533622)	false	0	99999	0	0
D-myo-Inositol-1,4,5-trisphosphate 5-phosphohydrolase	R03394	3.1.3.56	(bta:615232) or (bta:514123) or (bta:514307)	false	0	99999	0	0
D-myo-Inositol-1,4-bisphosphate 1-phosphohydrolase	R03393	3.1.3.57	(bta:281869)	false	0	99999	0	0
D-myo-Inositol-3,4-bisphosphate 4-phosphohydrolase	R04372	3.1.3.66	(bta:534793) or (bta:535487)	false	0	99999	0	0
D-Ornithine:2-oxoglutarate aminotransferase	R02459		(bta:615334)	true	-99999	99999	0	0
D-Ornithine:oxygen oxidoreductase (deaminating)	R02457	1.4.3.3	(bta:615334)	false	0	99999	0	0
D-phosphoglycerate 2,3-phosphomutase	R01518	5.4.2.11	(bta:515067) or (bta:533785) or (bta:404148)	true	-99999	99999	0	0
D-Proline:oxygen oxidoreductase	R02894	1.4.3.3	(bta:615334)	false	0	99999	0	0
D-Ribose 1,5-phosphomutase	R01057	5.4.2.2 / 5.4.2.7	(bta:534402) or (bta:506980)	true	-99999	99999	0	0
D-ribose-5-phosphate aldose-ketose-isomerase	R01056	5.3.1.6	(bta:613376)	true	-99999	99999	0	0
D-Ribulose 1,5-bisphosphate oxygenase	R03140		(bta:282311) or (bta:282299) or (bta:516405)	true	-99999	99999	0	0
D-Ribulose-5-phosphate 3-epimerase	R01529	5.1.3.1	(bta:533764)	true	-99999	99999	0	0
D-xylose:NADP+ 1-oxidoreductase	R01430	1.1.1.179	(bta:617564)	false	0	99999	0	0
dATP:cytidine 5'-phosphotransferase	R01548	2.7.1.48	(bta:534046) or (bta:519697) or (bta:541028)	false	0	99999	0	0
dATP:pyruvate 2-O-phosphotransferase	R01138	2.7.1.40	(bta:512571) or (bta:539579)	true	-99999	99999	0	0
dATP:uridine 5'-phosphotransferase	R01549	2.7.1.48	(bta:534046) or (bta:519697) or (bta:541028)	false	0	99999	0	0
dCDP nucleotidohydrolase	R01667	3.6.1.12	(bta:614103)	false	0	99999	0	0
dCMP aminohydrolase	R01663	3.5.4.12	(bta:784292)	false	0	99999	0	0
dCTP nucleotidohydrolase	R01668	3.6.1.12	(bta:614103)	false	0	99999	0	0
dCTP:cytidine 5'-phosphotransferase	R02371	2.7.1.48	(bta:534046) or (bta:519697) or (bta:541028)	false	0	99999	0	0
dCTP:uridine 5'-phosphotransferase	R02327	2.7.1.48	(bta:534046) or (bta:519697) or (bta:541028)	false	0	99999	0	0
deamido-NAD+:ammonia ligase (AMP-forming)	R00189	6.3.5.1	(bta:513400)	true	-99999	99999	0	0
Deamido-NAD+:L-glutamine amido-ligase (AMP-forming)	R00257	6.3.5.1	(bta:513400)	false	0	99999	0	0
Deamino-NAD+ nucleotidohydrolase	R03004	3.6.1.9 / 3.6.1.22	(bta:529405) or (bta:615535)	false	0	99999	0	0
Decanoyl-CoA:acetyl-CoA C-acyltransferase	R04742	2.3.1.16	(bta:522006) or (bta:281811)	false	0	99999	0	0
decanoyl-CoA:electron-transfer flavoprotein 2,3-oxidoreductase	R04754	1.3.3.6 / 1.3.8.7 / 1.3.8.8	(bta:513996) or (bta:510065)	false	0	99999	0	0
decanoyl-[acp]:NAD+ trans-2-oxidoreductase	R04961		(bta:281152)	true	-99999	99999	0	0
decanoyl-[acp]:NADP+ trans-2-oxidoreductase	R04962	2.3.1.85	(bta:281152)	true	-99999	99999	0	0
decanoyl-[acyl-carrier protein] hydrolase	R08158	3.1.2.21	(bta:617347)	false	0	99999	0	0
Decanoyl-[acyl-carrier protein]:malonyl-[acyl-carrier-protein] C-acyltransferase (decarboxylating)	R04963	2.3.1.85 / 2.3.1.179	(bta:281152)	false	0	99999	0	0
delta2-isopentenyl-diphosphate:tRNA isopentenyltransferase	R01122	2.5.1.75	(bta:535006)	true	-99999	99999	0	0
delta8,24-Cholestadien-3beta-ol delta7-delta8-isomerase	R04804	5.3.3.5	(bta:515569)	false	0	99999	0	0
Demethylcitalopram:oxygen oxidoreductase(deaminating)(flavin-containing)	R08347	1.4.3.4	(bta:338445) or (bta:281293)	false	0	99999	0	0
Deoxyadenosine 5'-triphosphate:DNA deoxynucleotidyltransferase (DNA-directed)	R00375	2.7.7.7	(bta:617899) or (bta:613730) or (bta:534848) or (bta:537616) or (bta:506240) or (bta:514682) or (bta:518653) or (bta:281991) or (bta:281990) or (bta:785457) or (bta:514793) or (bta:510678)	true	-99999	99999	0	0
Deoxyadenosine aminohydrolase	R02556	3.5.4.4	(bta:280712)	true	-99999	99999	0	0
Deoxyadenosine:orthophosphate ribosyltransferase	R02557	2.4.2.1	(bta:493724)	true	-99999	99999	0	0
deoxycytidine aminohydrolase	R02485	3.5.4.5	(bta:616377)	false	0	99999	0	0
Deoxycytidine triphosphate:DNA deoxynucleotidyltransferase (DNA-directed)	R00377	2.7.7.7	(bta:617899) or (bta:613730) or (bta:534848) or (bta:537616) or (bta:506240) or (bta:514682) or (bta:518653) or (bta:281991) or (bta:281990) or (bta:785457) or (bta:514793) or (bta:510678)	true	-99999	99999	0	0
Deoxyguanosine 5'-triphosphate:DNA deoxynucleotidyltransferase (DNA-directed)	R00376	2.7.7.7	(bta:617899) or (bta:613730) or (bta:534848) or (bta:537616) or (bta:506240) or (bta:514682) or (bta:518653) or (bta:281991) or (bta:281990) or (bta:785457) or (bta:514793) or (bta:510678)	true	-99999	99999	0	0
Deoxyguanosine:orthophosphate ribosyltransferase	R01969	2.4.2.1	(bta:493724)	true	-99999	99999	0	0
deoxyinosine diphosphate phosphatase	R10235	3.6.1.64	(bta:512320)	true	-99999	99999	0	0
Deoxyinosine:orthophosphate ribosyltransferase	R02748	2.4.2.1	(bta:493724)	false	0	99999	0	0
deoxythymidine triphosphate:DNA deoxynucleotidyltransferase (DNA-directed)	R00378	2.7.7.7	(bta:617899) or (bta:613730) or (bta:534848) or (bta:537616) or (bta:506240) or (bta:514682) or (bta:518653) or (bta:281991) or (bta:281990) or (bta:785457) or (bta:514793) or (bta:510678)	true	-99999	99999	0	0
deoxyuridine:orthophosphate 2-deoxy-D-ribosyltransferase	R02484	2.4.2.1 / 2.4.2.3	(bta:515029) or (bta:534937)	false	0	99999	0	0
Dephospho-CoA nucleotidohydrolase	R03036	3.6.1.9	(bta:529405) or (bta:615535)	true	-99999	99999	0	0
Dextrin 6-alpha-D-glucanohydrolase	R01791	3.2.1.3 / 3.2.1.10	(bta:100296901) or (bta:100336421)	false	0	99999	0	0
Dextrin 6-alpha-D-glucanohydrolase	R02109	3.2.1.33	(bta:517397)	true	-99999	99999	0	0
dGTP:cytidine 5'-phosphotransferase	R02091	2.7.1.48	(bta:534046) or (bta:519697) or (bta:541028)	false	0	99999	0	0
dGTP:pyruvate 2-O-phosphotransferase	R01858	2.7.1.40	(bta:512571) or (bta:539579)	false	0	99999	0	0
dGTP:uridine 5'-phosphotransferase	R01880	2.7.1.48	(bta:534046) or (bta:519697) or (bta:541028)	false	0	99999	0	0
didemethylcitalopram:oxygen oxidoreductase(deaminating)(flavin-containing)	R08348	1.4.3.4	(bta:338445) or (bta:281293)	false	0	99999	0	0
Digalactosyl-diacylglycerol galactohydrolase	R04470	3.2.1.22	(bta:104968418) or (bta:532742)	false	0	99999	0	0
Digalactosylceramide galactohydrolase	R04019	3.2.1.22	(bta:104968418) or (bta:532742)	false	0	99999	0	0
dihydrofolate:NAD+ oxidoreductase	R02235	1.5.1.3	(bta:508809)	true	-99999	99999	0	0
dihydrofolate:NADP+ oxidoreductase	R02236	1.5.1.3	(bta:508809)	true	-99999	99999	0	0
dihydrolipoylprotein:NAD+ oxidoreductase	R03815	1.8.1.4	(bta:533910)	false	0	99999	0	0
dihydrotestosterone:NADP+ delta4-oxidoreductase	R02497	1.3.1.22	(bta:527024) or (bta:614612) or (bta:535834)	false	0	99999	0	0
Dimethylallyl-diphosphate:isopentenyl-diphosphate dimethylallyltranstransferase	R01658	2.5.1.1	(bta:780882) or (bta:281156)	false	0	99999	0	0
dodecanoyl-[acp]:NAD+ trans-2-oxidoreductase	R04724		(bta:281152)	true	-99999	99999	0	0
dodecanoyl-[acp]:NADP+ trans-2-oxidoreductase	R04725	2.3.1.85	(bta:281152)	true	-99999	99999	0	0
dodecanoyl-[acyl-carrier-protein] hydrolase	R04014	3.1.2.21	(bta:617347)	false	0	99999	0	0
dodecanoyl-[acyl-carrier-protein]:malonyl-[acyl-carrier-protein] C-acyltransferase (decarboxylating)	R04726	2.3.1.85 / 2.3.1.179	(bta:281152)	false	0	99999	0	0
dolichyl beta-D-glucosyl phosphate:D-Glc-alpha-(1->3)-D-Glc-alpha-(1->3)-D-Man-alpha-(1->2)-D-Man-alpha-(1->2)-D-Man-alpha-(1->3)-[D-Man-alpha-(1->2)-D-Man-alpha-(1->3)-[D-Man-alpha-(1->2)-D-Man-alpha-(1->6)]-D-Man-alpha-(1->6)]-D-Man-beta-(1->4)-D-GlcNAc-beta-(1->4)-D-GlcNAc-diphosphodolichol alpha-1,2-glucosyltransferase	R06264	2.4.1.256	(bta:539837)	false	0	99999	0	0
dolichyl beta-D-glucosyl phosphate:D-Glc-alpha-(1->3)-D-Man-alpha-(1->2)-D-Man-alpha-(1->2)-D-Man-alpha-(1->3)-[D-Man-alpha-(1->2)-D-Man-alpha-(1->3)-[D-Man-alpha-(1->2)-D-Man-alpha-(1->6)]-D-Man-alpha-(1->6)]-D-Man-beta-(1->4)-D-GlcNAc-beta-(1->4)-D-GlcNAc-diphosphodolichol alpha-1,3-glucosyltransferase	R06263	2.4.1.265	(bta:538731)	false	0	99999	0	0
dolichyl beta-D-glucosyl phosphate:D-Man-alpha-(1->2)-D-Man-alpha-(1->2)-D-Man-alpha-(1->3)-[D-Man-alpha-(1->2)-D-Man-alpha-(1->3)-[D-Man-alpha-(1->2)-D-Man-alpha-(1->6)]-D-Man-alpha-(1->6)]-D-Man-beta-(1->4)-D-GlcNAc-beta-(1->4)-D-GlcNAc-diphosphodolichol alpha-1,3-glucosyltransferase	R06262	2.4.1.267	(bta:510138)	false	0	99999	0	0
Dolichyl-beta-D-glucosyl-phosphate dolichylphosphohydrolase	R01006		(bta:506566)	true	-99999	99999	0	0
Dolichyl-diphosphate phosphohydrolase	R01004	3.6.1.43	(bta:504908)	false	0	99999	0	0
dolichyl-phosphate phosphohydrolase	R01003		(bta:526844)	true	-99999	99999	0	0
Donor:hydrogen-peroxide oxidoreductase	R04007	1.11.1.7	(bta:282438)	true	-99999	99999	0	0
Donor:hydrogen-peroxide oxidoreductase	R02596	1.11.1.7	(bta:282438)	true	-99999	99999	0	0
Donor:hydrogen-peroxide oxidoreductase	R03919	1.11.1.7	(bta:282438)	true	-99999	99999	0	0
dTDP phosphohydrolase	R02092	3.6.1.5	(bta:515532) or (bta:506087) or (bta:282223)	false	0	99999	0	0
dTDPglucose 4,6-hydro-lyase	R06513	4.2.1.46	(bta:534594)	true	-99999	99999	0	0
dTTP nucleotidohydrolase	R02095	3.6.1.5	(bta:515532) or (bta:506087) or (bta:282223)	false	0	99999	0	0
dTTP:cytidine 5'-phosphotransferase	R02096	2.7.1.48	(bta:534046) or (bta:519697) or (bta:541028)	false	0	99999	0	0
dTTP:uridine 5'-phosphotransferase	R02097	2.7.1.48	(bta:534046) or (bta:519697) or (bta:541028)	false	0	99999	0	0
dUTP nucleotidohydrolase	R02100	3.6.1.19 / 3.6.1.23	(bta:613653)	false	0	99999	0	0
dUTP:cytidine 5'-phosphotransferase	R02372	2.7.1.48	(bta:534046) or (bta:519697) or (bta:541028)	false	0	99999	0	0
dUTP:uridine 5'-phosphotransferase	R02332	2.7.1.48	(bta:534046) or (bta:519697) or (bta:541028)	false	0	99999	0	0
enzyme N6-(dihydrolipoyl)lysine:NAD+ oxidoreductase	R07618	1.8.1.4	(bta:533910)	true	-99999	99999	0	0
Epimelibiose galactohydrolase	R01329	3.2.1.22	(bta:104968418) or (bta:532742)	true	-99999	99999	0	0
epoxide hydrolase	R09410	3.3.2.9	(bta:535293)	false	0	99999	0	0
epsilon-Caprolactone lactonohydrolase	R03751	3.1.1.17	(bta:280910)	false	0	99999	0	0
Estradiol-17beta:NAD+ 17-oxidoreductase	R02352	1.1.1.62	(bta:515710) or (bta:532422) or (bta:785989) or (bta:353107) or (bta:789567) or (bta:505212) or (bta:533086)	true	-99999	99999	0	0
Estradiol-17beta:NADP+ 17-oxidoreductase	R02353	1.1.1.62	(bta:515710) or (bta:532422) or (bta:785989) or (bta:353107) or (bta:789567) or (bta:505212) or (bta:533086)	true	-99999	99999	0	0
Estriol:NAD+ 17-oxidoreductase	R04681	1.1.1.62	(bta:515710) or (bta:532422) or (bta:785989) or (bta:353107) or (bta:789567) or (bta:505212) or (bta:533086)	true	-99999	99999	0	0
Estriol:NADP+ 17-oxidoreductase	R04682	1.1.1.62	(bta:515710) or (bta:532422) or (bta:785989) or (bta:353107) or (bta:789567) or (bta:505212) or (bta:533086)	true	-99999	99999	0	0
ethanol:cytochrome c oxidoreductase	R05198		(bta:534808) or (bta:505515) or (bta:618607) or (bta:520508) or (bta:509744) or (bta:510551)	true	-99999	99999	0	0
ethanol:cytochrome c oxidoreductase	R09127		(bta:534808) or (bta:505515) or (bta:618607) or (bta:520508) or (bta:509744) or (bta:510551)	true	-99999	99999	0	0
ethanol:NAD+ oxidoreductase	R00754	1.1.1.1	(bta:534808) or (bta:505515) or (bta:520508) or (bta:509744) or (bta:510551)	true	-99999	99999	0	0
Ethanol:NADP+ oxidoreductase	R00746	1.1.1.2	(bta:618607)	true	-99999	99999	0	0
ethanolamine-phosphate phosphate-lyase (deaminating acetaldehyde-forming)	R00748	4.2.3.2	(bta:515186)	false	0	99999	0	0
ethylene oxide hydrolase	R05842	3.3.2.10	(bta:785508) or (bta:511716)	true	-99999	99999	0	0
FAD nucleotidohydrolase	R00160	3.6.1.9	(bta:529405) or (bta:615535)	false	0	99999	0	0
FADH2:NADP+ oxidoreductase	R09520	1.5.1.30	(bta:281650)	false	0	99999	0	0
farnesyl-diphosphate:farnesyl-diphosphate farnesyltransferase	R00702	2.5.1.21	(bta:281767)	false	0	99999	0	0
farnesyl-diphosphate:protein-cysteine farnesyltransferase	R09844	2.5.1.58	(bta:327686) or (bta:281169)	false	0	99999	0	0
Fatty acid,reduced rubredoxin:oxygen oxidoreductase (omega-hydroxylating)	R01347	1.14.15.3	(bta:516085) or (bta:511890)	false	0	99999	0	0
Fatty acid,reduced-flavoprotein:oxygen oxidoreductase (omega-hydroxylating)	R01348	1.14.15.3	(bta:516085) or (bta:511890)	false	0	99999	0	0
Fe(II):oxygen oxidoreductase	R00078	1.16.3.1	(bta:510736) or (bta:505694) or (bta:514194) or (bta:526230)	false	0	99999	0	0
formamidopyrimidine nucleoside triphosphate amidohydrolase	R05046	3.5.4.16	(bta:286815)	false	0	99999	0	0
formate:5-amino-1-(5-phospho-D-ribosyl)imidazole-4-carboxamide ligase (ADP-forming)	R06975		(bta:506343)	true	-99999	99999	0	0
Formate:tetrahydrofolate ligase (ADP-forming)	R00943	6.3.4.3	(bta:534296) or (bta:534382)	false	0	99999	0	0
Formylkynurenine hydrolase	R03936	3.7.1.3	(bta:520327)	false	0	99999	0	0
fumarate CoM:CoB oxidoreductase (succinate forming)	R10660		(bta:327696) or (bta:286840) or (bta:281481) or (bta:281480)	true	-99999	99999	0	0
galactitol:NAD+ 1-oxidoreductase	R01093	1.1.1.21	(bta:317748) or (bta:525193)	true	-99999	99999	0	0
galactitol:NADP+ 1-oxidoreductase	R01095	1.1.1.21	(bta:317748) or (bta:525193)	true	-99999	99999	0	0
Galactoside alpha-1,2-L-fucosyltransferase	R06170	2.4.1.69	(bta:281175) or (bta:281174) or (bta:281483)	false	0	99999	0	0
Galactosylglycerol galactohydrolase	R01104	3.2.1.22	(bta:104968418) or (bta:532742)	true	-99999	99999	0	0
gamma-glutamyl-beta-aminopropiononitrile amidohydrolase	R03971	2.3.2.2	(bta:613919) or (bta:615582) or (bta:787326) or (bta:615929)	false	0	99999	0	0
GDP phosphohydrolase	R00328	3.6.1.5 / 3.6.1.6	(bta:531411) or (bta:508097) or (bta:533096) or (bta:518086)	false	0	99999	0	0
GDP-alpha-D-mannose 4,6-hydro-lyase (GDP-4-dehydro-alpha-D-rhamnose-forming)	R00888	4.2.1.47	(bta:617688)	false	0	99999	0	0
GDP-D-mannose:D-Man-alpha-(1->3)-D-Man-beta-(1->4)-D-GlcNAc-beta-(1->4)-D-GlcNAc-diphosphodolichol alpha-6-mannosyltransferase	R06238	2.4.1.257	(bta:538899)	false	0	99999	0	0
GDP-L-fucose:NADP+ 4-oxidoreductase (3,5-epimerizing)	R05692	1.1.1.271	(bta:513158)	false	0	99999	0	0
GDP-mannose:glycolipid 1,2-alpha-D-mannosyltransferase	R06127	2.4.1.131	(bta:540845)	false	0	99999	0	0
GDP-mannose:glycolipid 1,2-alpha-D-mannosyltransferase	R06128	2.4.1.131	(bta:540845)	false	0	99999	0	0
GDP:D-mannose-1-phosphate guanylyltransferase	R00883		(bta:514161) or (bta:504889)	true	-99999	99999	0	0
GDPmannose:dolichyl-phosphate O-beta-D-mannosyltransferase	R01009	2.4.1.83	(bta:534097)	false	0	99999	0	0
Gentisate aldehyde:NAD+ oxidoreductase	R02655		(bta:531699) or (bta:338074) or (bta:518393)	true	-99999	99999	0	0
Geranyl-diphosphate:isopentenyl-diphosphate geranyltrans-transferase	R02003	2.5.1.10	(bta:780882) or (bta:281156)	false	0	99999	0	0
Glu-tRNA(Gln):L-glutamine amido-ligase(ADP-forming)	R03905	6.3.5.7	(bta:532822) or (bta:615845) or (bta:100851398) or (bta:533058)	false	0	99999	0	0
Glutaryl-CoA:dihydrolipoamide S-succinyltransferase	R02571	2.3.1.61	(bta:506888)	true	-99999	99999	0	0
glutaryl-CoA:electron-transfer flavoprotein 2,3-oxidoreductase (decarboxylating)	R02487	1.3.8.6	(bta:506310)	false	0	99999	0	0
glutaryl-CoA:electron-transfer flavoprotein 2,3-oxidoreductase (decarboxylating)	R02488	1.3.8.6	(bta:506310)	false	0	99999	0	0
glutaryl-[acp]-methyl-ester:malonyl-[acyl-carrier protein] C-acyltransferase (decarboxylating)	R10119	2.3.1.179	(bta:513530)	false	0	99999	0	0
glutathione gamma-glutamylaminopeptidase	R00494	3.4.19.13	(bta:613919) or (bta:615582) or (bta:787326) or (bta:615929)	false	0	99999	0	0
glutathione-S-transferase	R09409	2.5.1.18	(bta:516190) or (bta:613905) or (bta:517724) or (bta:533917) or (bta:525938) or (bta:493719) or (bta:768055) or (bta:327709) or (bta:507346) or (bta:281806) or (bta:281805) or (bta:777644) or (bta:785216) or (bta:521685) or (bta:615507) or (bta:615514) or (bta:615537) or (bta:615552) or (bta:783879) or (bta:613498) or (bta:505642)	false	0	99999	0	0
Glutathione: 15-HPETE oxidoreductase	R07035	1.11.1.9	(bta:525988) or (bta:533088) or (bta:281209) or (bta:281210) or (bta:523311) or (bta:519280) or (bta:511575)	false	0	99999	0	0
Glutathione: 5-HPETE oxidoreductase	R07034	1.11.1.9	(bta:525988) or (bta:533088) or (bta:281209) or (bta:281210) or (bta:523311) or (bta:519280) or (bta:511575)	false	0	99999	0	0
glutathione:hydrogen-peroxide oxidoreductase	R00274	1.11.1.9	(bta:525988) or (bta:533088) or (bta:281209) or (bta:281210) or (bta:523311) or (bta:519280) or (bta:511575)	false	0	99999	0	0
glutathione:insulin oxidoreductase	R02824	1.8.4.2	(bta:506991)	false	0	99999	0	0
glutathione:L-amino-acid 5-glutamyltransferase	R01262	2.3.2.2	(bta:613919) or (bta:615582) or (bta:787326) or (bta:615929)	false	0	99999	0	0
glutathione:lipid-hydroperoxide oxidoreductase	R03167	1.11.1.12	(bta:286809)	false	0	99999	0	0
glutathione:NADP+ oxidoreductase	R00115	1.8.1.7	(bta:506406)	false	0	99999	0	0
glutathione:protein-disulfide oxidoreductase	R03915	1.8.4.2	(bta:506991)	false	0	99999	0	0
Glycerol acylhydrolase	R01350	3.1.1.34	(bta:280843)	false	0	99999	0	0
Glycerol:NAD+ oxidoreductase	R01036	1.1.1.21	(bta:317748) or (bta:525193)	true	-99999	99999	0	0
glycerol:NADP+ oxidoreductase	R01041	1.1.1.2 / 1.1.1.21	(bta:317748) or (bta:525193)	true	-99999	99999	0	0
Glycolate:NAD+ oxidoreductase	R00717		(bta:504764) or (bta:509481)	true	-99999	99999	0	0
glycolate:NADP+ oxidoreductase	R00465	1.1.1.79	(bta:504764)	true	-99999	99999	0	0
Glycolate:oxygen 2-oxidoreductase	R00475	1.1.3.15	(bta:509481)	false	0	99999	0	0
glycoprotein-phosphatidylinositol phosphatidohydrolase	R06623	3.1.4.50	(bta:287025)	false	0	99999	0	0
GMP:diphosphate 5-phospho-alpha-D-ribosyltransferase	R01229	2.4.2.7 / 2.4.2.8	(bta:519017)	true	-99999	99999	0	0
GTP 8,9-hydrolase	R00428	3.5.4.16	(bta:286815)	false	0	99999	0	0
GTP 8,9-lyase (cyclic pyranopterin monophosphate-forming)	R09394	4.1.99.18	(bta:281917)	false	0	99999	0	0
GTP diphosphate-lyase (cyclizing 3',5'-cyclic-GMP-forming)	R00434	4.6.1.1 / 4.6.1.2	(bta:535603) or (bta:510708) or (bta:505740) or (bta:788151) or (bta:525482) or (bta:281601) or (bta:281603) or (bta:535017) or (bta:521844) or (bta:509936) or (bta:531747)	false	0	99999	0	0
GTP diphosphohydrolase (diphosphate-forming)	R00426	3.6.1.19	(bta:613653)	false	0	99999	0	0
GTP phosphohydrolase	R00335	3.6.1.5 / 3.6.5.1 / 3.6.5.5	(bta:515532) or (bta:506087) or (bta:282223)	false	0	99999	0	0
GTP:5-hydroxy-L-lysine O-phosphotransferase	R03378	2.7.1.81	(bta:530270)	false	0	99999	0	0
GTP:alpha-D-mannose-1-phosphate guanylyltransferase	R00885	2.7.7.13	(bta:514161) or (bta:504889)	false	0	99999	0	0
GTP:beta-L-fucose-1-phosphate guanylyltransferase	R01951	2.7.7.30	(bta:100138313)	true	-99999	99999	0	0
GTP:cytidine 5'-phosphotransferase	R00517	2.7.1.48	(bta:534046) or (bta:519697) or (bta:541028)	false	0	99999	0	0
GTP:oxaloacetate carboxy-lyase (adding GTPphosphoenolpyruvate-forming)	R00431	4.1.1.32	(bta:282856) or (bta:282855)	false	0	99999	0	0
GTP:pyruvate 2-O-phosphotransferase	R00430	2.7.1.40	(bta:512571) or (bta:539579)	true	-99999	99999	0	0
GTP:RNA guanylyltransferase (DNA-directed)	R00441	2.7.7.6	(bta:516337) or (bta:282342) or (bta:504452) or (bta:617375) or (bta:613778) or (bta:617422) or (bta:505599) or (bta:282312) or (bta:767843) or (bta:534232) or (bta:614472) or (bta:512375) or (bta:526320) or (bta:538184) or (bta:100140537) or (bta:529410) or (bta:618296) or (bta:540308) or (bta:614776) or (bta:508049) or (bta:536316) or (bta:512971) or (bta:507314) or (bta:535288) or (bta:539061)…	true	-99999	99999	0	0
GTP:uridine 5'-phosphotransferase	R00968	2.7.1.48	(bta:534046) or (bta:519697) or (bta:541028)	false	0	99999	0	0
Guanine aminohydrolase	R01676	3.5.4.3	(bta:525937)	false	0	99999	0	0
Guanosine 3',5'-cyclic phosphate 5'-nucleotidohydrolase	R01234	3.1.4.17 / 3.1.4.35	(bta:281976) or (bta:281977) or (bta:281978) or (bta:281972) or (bta:281973) or (bta:281974) or (bta:281975) or (bta:281970) or (bta:281971) or (bta:281969) or (bta:536636) or (bta:533323) or (bta:506061) or (bta:511665) or (bta:524446) or (bta:526211)	false	0	99999	0	0
guanosine 3'-diphosphate 5'-triphosphate 5'-phosphohydrolase	R03409	3.6.1.11	(bta:524973)	true	-99999	99999	0	0
guanosine 5'-monophosphate phosphohydrolase	R01227	3.1.3.5	(bta:504454) or (bta:281951) or (bta:532399) or (bta:281363) or (bta:616992) or (bta:511449) or (bta:511858) or (bta:527380) or (bta:534181)	false	0	99999	0	0
guanosine-3',5'-bis(diphosphate) 3'-diphosphohydrolase	R00336	3.1.7.2	(bta:613382)	true	-99999	99999	0	0
guanosine:phosphate alpha-D-ribosyltransferase	R02147	2.4.2.1	(bta:493724)	true	-99999	99999	0	0
Hemoglobin:oxygen oxidoreductase (alpha-methylene-oxydizing, hydroxylating)	R03683	1.14.99.3	(bta:510243) or (bta:513221)	false	0	99999	0	0
hexadecanoyl-CoA:NADP+ trans-2-oxidoreductase	R01278	1.3.1.38	(bta:353301)	false	0	99999	0	0
hexadecanoyl-[acp]:NAD+ trans-2-oxidoreductase	R04969		(bta:281152)	true	-99999	99999	0	0
hexadecanoyl-[acp]:NADP+ trans-2-oxidoreductase	R04970	2.3.1.85	(bta:281152)	true	-99999	99999	0	0
hexadecanoyl-[acyl-carrier protein] hydrolase	R01706	2.3.1.85	(bta:281152)	false	0	99999	0	0
Hexanoyl-CoA:acetyl-CoA C-acyltransferase	R04747	2.3.1.16	(bta:522006) or (bta:281811)	false	0	99999	0	0
hexanoyl-CoA:electron-transfer flavoprotein 2,3-oxidoreductase	R04751	1.3.3.6 / 1.3.8.1 / 1.3.8.7 / 1.3.8.8	(bta:513996) or (bta:510065)	false	0	99999	0	0
hexanoyl-[acp]:NAD+ trans-2-oxidoreductase	R04955		(bta:281152)	true	-99999	99999	0	0
hexanoyl-[acp]:NADP+ trans-2-oxidoreductase	R04956	2.3.1.85	(bta:281152)	true	-99999	99999	0	0
hexanoyl-[acyl-carrier protein]:malonyl-[acyl-carrier-protein] C-acyltransferase (decarboxylating)	R04957	2.3.1.85 / 2.3.1.179	(bta:281152)	false	0	99999	0	0
Homogentisate:oxygen 1,2-oxidoreductase (decyclizing)	R02519	1.13.11.5	(bta:507496)	false	0	99999	0	0
Hydrogen selenide:NADP+ oxidoreductase	R03596	1.8.1.9	(bta:282388) or (bta:282389) or (bta:319097)	false	0	99999	0	0
hydrogen-peroxide:hydrogen-peroxide oxidoreductase	R00009	1.11.1.6	(bta:531682)	false	0	99999	0	0
Hydroquinone:oxygen oxidoreductase	R02363	1.14.18.1	(bta:280951)	false	0	99999	0	0
Hydroxymethylbilane hydro-lyase(cyclizing)	R03165	4.2.1.75	(bta:613425)	false	0	99999	0	0
hydroxypyruvate aldose-ketose-isomerase	R01394	5.3.1.22	(bta:515954)	false	0	99999	0	0
hypoxanthine:NAD+ oxidoreductase	R01768	1.17.1.4	(bta:280960)	false	0	99999	0	0
Hypoxanthine:oxygen oxidoreductase	R01769	1.17.3.2	(bta:280960)	false	0	99999	0	0
Icosanoyl-CoA hydrolase	R08175	3.1.2.2	(bta:511033) or (bta:786798) or (bta:512541) or (bta:511431) or (bta:530653)	false	0	99999	0	0
IDP phosphohydrolase	R00961	3.6.1.5 / 3.6.1.6 / 3.6.1.64	(bta:512320)	false	0	99999	0	0
Imidazole acetaldehyde:NAD+ oxidoreductase	R04065	1.2.1.3	(bta:507477) or (bta:508629) or (bta:281618) or (bta:537539) or (bta:513967)	false	0	99999	0	0
IMP 1,2-hydrolase (decyclizing)	R01127	2.1.2.3 / 3.5.4.10	(bta:506343)	true	-99999	99999	0	0
IMP:diphosphate phospho-D-ribosyltransferase	R01132	2.4.2.8	(bta:281229)	true	-99999	99999	0	0
IMP:L-aspartate ligase (GDP-forming)	R01135	6.3.4.4	(bta:522529) or (bta:784089)	false	0	99999	0	0
IMP:NAD+ oxidoreductase	R01130	1.1.1.205	(bta:504305) or (bta:511969)	false	0	99999	0	0
Indole-3-acetaldehyde:NAD+ oxidoreductase	R02678	1.2.1.3	(bta:507477) or (bta:508629) or (bta:281618) or (bta:537539) or (bta:513967)	false	0	99999	0	0
inosine 5'-monophosphate phosphohydrolase	R01126	3.1.3.5	(bta:504454) or (bta:281951) or (bta:532399) or (bta:281363) or (bta:616992) or (bta:511449) or (bta:511858) or (bta:527380) or (bta:534181)	false	0	99999	0	0
Inosine 5'-triphosphate pyrophosphohydrolase	R00720	3.6.1.19	(bta:613653)	false	0	99999	0	0
inosine triphosphate pyrophosphatase	R08243	3.6.1.19	(bta:613653)	false	0	99999	0	0
inosine-5'-phosphate:NADP+ oxidoreductase (aminating)	R01134	1.7.1.7	(bta:515837) or (bta:533000)	false	0	99999	0	0
inosine:phosphate alpha-D-ribosyltransferase	R01863	2.4.2.1	(bta:493724)	true	-99999	99999	0	0
isocitrate hydro-lyase (cis-aconitate-forming)	R01900	4.2.1.3	(bta:512995) or (bta:280976)	true	-99999	99999	0	0
isocitrate:NAD+ oxidoreductase (decarboxylating)	R00709	1.1.1.41	(bta:613338) or (bta:282446) or (bta:614145)	true	-99999	99999	0	0
Isocitrate:NADP+ oxidoreductase	R01899	1.1.1.42	(bta:327669) or (bta:281235)	true	-99999	99999	0	0
Isocitrate:NADP+ oxidoreductase (decarboxylating)	R00267	1.1.1.42	(bta:327669) or (bta:281235)	false	0	99999	0	0
Isomaltose 6-alpha-D-glucanohydrolase	R01718	3.2.1.10	(bta:504366)	false	0	99999	0	0
Isopentenyl-diphosphate delta3-delta2-isomerase	R01123	5.3.3.2	(bta:514293)	true	-99999	99999	0	0
ITP phosphohydrolase	R00719	3.6.1.5	(bta:515532) or (bta:506087) or (bta:282223)	false	0	99999	0	0
ITP:cytidine 5'-phosphotransferase	R00962	2.7.1.48	(bta:534046) or (bta:519697) or (bta:541028)	false	0	99999	0	0
ITP:D-tagatose 6-phosphate 1-phosphotransferase	R03239	2.7.1.11	(bta:507119) or (bta:506544) or (bta:508683)	true	-99999	99999	0	0
ITP:oxaloacetate carboxy-lyase (adding ITP phosphoenolpyruvate-forming)	R00726	4.1.1.32	(bta:282856) or (bta:282855)	false	0	99999	0	0
ITP:uridine 5'-phosphotransferase	R00970	2.7.1.48	(bta:534046) or (bta:519697) or (bta:541028)	false	0	99999	0	0
L-1-phosphatidylethanolamine:L-serine phosphatidyltransferase	R07376	2.7.8.29	(bta:529829)	false	0	99999	0	0
L-1-pyrroline-3-hydroxy-5-carboxylate:NAD+ oxidoreductase	R04444	1.2.1.88	(bta:100126042)	false	0	99999	0	0
L-1-pyrroline-3-hydroxy-5-carboxylate:NADP+ oxidoreductase	R04445	1.2.1.88	(bta:100126042)	false	0	99999	0	0
L-2-Aminoadipate-6-semialdehyde:NAD(P)+ 6-oxidoreductase	R04863	1.2.1.31	(bta:507477)	false	0	99999	0	0
L-2-Aminoadipate-6-semialdehyde:NAD(P)+ 6-oxidoreductase	R04390	1.2.1.31	(bta:507477)	false	0	99999	0	0
L-2-aminoadipate-6-semialdehyde:NAD(P)+ 6-oxidoreductase	R03098	1.2.1.31	(bta:507477)	false	0	99999	0	0
L-2-Aminoadipate-6-semialdehyde:NAD+ 6-oxidoreductase	R03102	1.2.1.31	(bta:507477)	false	0	99999	0	0
L-2-Aminoadipate-6-semialdehyde:NADP+ 6-oxidoreductase	R03103	1.2.1.31	(bta:507477)	false	0	99999	0	0
L-2-aminoadipate:2-oxoglutarate aminotransferase	R01939	2.6.1.39	(bta:520638) or (bta:508929)	true	-99999	99999	0	0
L-2-Lysophosphatidylethanolamine aldehydohydrolase	R03417	3.1.1.5	(bta:536255) or (bta:767822) or (bta:506508) or (bta:784764)	false	0	99999	0	0
L-3-amino-isobutanoate:2-oxoglutarate aminotransferase	R04188	2.6.1.22	(bta:280969)	true	-99999	99999	0	0
L-Alanine:2-oxoglutarate aminotransferase	R00258	2.6.1.2	(bta:539188) or (bta:618400)	true	-99999	99999	0	0
L-Alanine:3-oxopropanoate aminotransferase	R00907		(bta:280969)	true	-99999	99999	0	0
L-Alanine:glyoxylate aminotransferase	R00369	2.6.1.44	(bta:521553) or (bta:789572)	false	0	99999	0	0
L-Alanine:NAD+ oxidoreductase (deaminating)	R00396		(bta:521553) or (bta:539188) or (bta:618400) or (bta:789572)	true	-99999	99999	0	0
L-alanine:oxaloacetate aminotransferase	R00400		(bta:521553) or (bta:539188) or (bta:618400) or (bta:789572)	true	-99999	99999	0	0
L-Alanine:tRNA(Ala) ligase (AMP-forming)	R03038	6.1.1.7	(bta:786099) or (bta:510933)	false	0	99999	0	0
L-Arabitol:NAD+ 1-oxidoreductase	R01758	1.1.1.21	(bta:317748) or (bta:525193)	true	-99999	99999	0	0
L-Arabitol:NADP+ 1-oxidoreductase	R01759	1.1.1.21	(bta:317748) or (bta:525193)	true	-99999	99999	0	0
L-Arginine amidinohydrolase	R00551	3.5.3.1	(bta:513608) or (bta:518752)	false	0	99999	0	0
L-arginine carboxy-lyase (agmatine-forming)	R00566	4.1.1.19	(bta:506961)	false	0	99999	0	0
L-arginine,NADPH:oxygen oxidoreductase (N-(omega)-hydroxyarginine-forming)	R00558	1.14.13.39	(bta:287024) or (bta:282876) or (bta:536132)	false	0	99999	0	0
L-Arginine:4-aminobutanoate amidinotransferase	R01989	2.1.4.1	(bta:414732)	false	0	99999	0	0
L-arginine:beta-alanine ligase (ADP-forming)	R00912	6.3.2.11	(bta:783525)	false	0	99999	0	0
L-Arginine:tRNA(Arg) ligase (AMP-forming)	R03646	6.1.1.19	(bta:525894) or (bta:506305)	false	0	99999	0	0
L-aspartate 1-carboxy-lyase (beta-alanine-forming)	R00489	4.1.1.11 / 4.1.1.15	(bta:614548)	false	0	99999	0	0
L-Aspartate:2-oxoglutarate aminotransferase	R00355	2.6.1.1	(bta:281206) or (bta:286886)	true	-99999	99999	0	0
L-Aspartate:tRNA(Asp) ligase (AMP-forming)	R05577	6.1.1.12	(bta:510162) or (bta:538772)	false	0	99999	0	0
L-Aspartic acid:oxygen oxidoreductase (deaminating)	R00357	1.4.3.2	(bta:104968452) or (bta:782545)	false	0	99999	0	0
L-Citrulline:L-aspartate ligase (AMP-forming)	R01954	6.3.4.5	(bta:280726)	false	0	99999	0	0
L-cystathionine cysteine-lyase (deaminating 2-oxobutanoate-forming)	R01001	4.4.1.1	(bta:539159)	true	-99999	99999	0	0
L-cysteate:2-oxoglutarate aminotransferase	R02433	2.6.1.1	(bta:281206) or (bta:286886)	true	-99999	99999	0	0
L-Cysteine hydrogen-sulfide-lyase (deaminating pyruvate-forming)	R00782	4.4.1.1	(bta:539159)	true	-99999	99999	0	0
L-Cysteine:2-oxoglutarate aminotransferase	R00895	2.6.1.1	(bta:281206) or (bta:286886)	true	-99999	99999	0	0
L-cysteine:2-oxoglutarate aminotransferase	R00896	2.6.1.1	(bta:281206) or (bta:286886)	true	-99999	99999	0	0
L-Cysteine:oxygen oxidoreductase	R00893	1.13.11.20	(bta:514462)	false	0	99999	0	0
L-Cysteine:tRNA(Cys) ligase (AMP-forming)	R03650	6.1.1.16	(bta:515715) or (bta:506598)	false	0	99999	0	0
L-cysteine:[ThiI] sulfurtransferase	R07460	2.8.1.7	(bta:517656)	false	0	99999	0	0
L-Cystine L-Cysteine-lyase (deaminating)	R02408	4.4.1.1	(bta:539159)	false	0	99999	0	0
L-Dopachrome delta7-delta2-isomerase	R03673	5.3.3.12	(bta:280761)	false	0	99999	0	0
L-erythro-4-hydroxyglutamate:2-oxoglutarate aminotransferase	R05052	2.6.1.1	(bta:281206) or (bta:286886)	false	0	99999	0	0
L-erythro-4-Hydroxyglutamate:NAD+ oxidoreductase	R05051	1.2.1.88	(bta:100126042)	false	0	99999	0	0
L-fuconate hydro-lyase	R03688	4.2.1.68	(bta:615106)	false	0	99999	0	0
L-glutamate 1-carboxy-lyase (4-aminobutanoate-forming)	R00261	4.1.1.15	(bta:517552) or (bta:529488) or (bta:512459)	false	0	99999	0	0
L-glutamate gamma-semialdehyde:NAD+ oxidoreductase	R00245	1.2.1.88	(bta:100126042)	true	-99999	99999	0	0
L-glutamate-5-semialdehyde:NADP+ 5-oxidoreductase (phosphorylating)	R03313	1.2.1.41	(bta:514759)	false	0	99999	0	0
L-glutamate:L-cysteine gamma-ligase (ADP-forming)	R00894	6.3.2.2	(bta:525659) or (bta:512468)	false	0	99999	0	0
L-glutamate:NAD+ oxidoreductase (deaminating)	R00243	1.4.1.3	(bta:281785)	true	-99999	99999	0	0
L-glutamate:NAD+ oxidoreductase (transaminating)	R00093		(bta:281785)	true	-99999	99999	0	0
L-Glutamate:NADP+ oxidoreductase (deaminating)	R00248	1.4.1.3	(bta:281785)	true	-99999	99999	0	0
L-Glutamate:NADP+ oxidoreductase (transaminating)	R00114		(bta:281785)	true	-99999	99999	0	0
L-glutamate:tRNA(Glu) ligase (AMP-forming)	R05578	6.1.1.17	(bta:100300732) or (bta:538357)	false	0	99999	0	0
L-Gulonate:NAD+ 3-oxidoreductase	R02640	1.1.1.45	(bta:281725)	true	-99999	99999	0	0
L-gulonate:NADP+ 6-oxidoreductase	R01481	1.1.1.2	(bta:618607)	true	-99999	99999	0	0
L-Gulono-1,4-lactone lactonohydrolase	R02933	3.1.1.17	(bta:280910)	true	-99999	99999	0	0
L-gulono-1,4-lactone:oxygen 2-oxidoreductase	R03184	1.1.3.8	(bta:286812)	false	0	99999	0	0
L-histidine ammonia-lyase (urocanate-forming)	R01168	4.3.1.3	(bta:615205)	false	0	99999	0	0
L-histidine carboxy-lyase (histamine-forming)	R01167	4.1.1.22 / 4.1.1.28	(bta:515950)	false	0	99999	0	0
L-histidine:4-aminobutanoate ligase (ADP-forming)	R01991	6.3.2.11	(bta:783525)	true	-99999	99999	0	0
L-histidine:beta-alanine ligase (ADP-forming)	R01164	6.3.2.11	(bta:783525)	false	0	99999	0	0
L-Histidine:tRNA(His) ligase (AMP-forming)	R03655	6.1.1.21	(bta:510937) or (bta:615182)	false	0	99999	0	0
L-iduronate-2-sulfate 2-sulfohydrolase	R07821	3.1.6.13	(bta:541272)	false	0	99999	0	0
L-iduronate-2-sulfate 2-sulfohydrolase	R07812	3.1.6.13	(bta:541272)	false	0	99999	0	0
L-lysine:beta-alanine ligase (ADP-forming)	R00910	6.3.2.11	(bta:783525)	true	-99999	99999	0	0
L-Lysine:tRNALys ligase (AMP-forming)	R03658	6.1.1.6	(bta:509624)	false	0	99999	0	0
L-Metanephrine:oxygen oxidoreductase (deaminating) (flavin-containing)	R04894	1.4.3.4	(bta:338445) or (bta:281293)	false	0	99999	0	0
L-methionine:methylselenopyruvate aminotransferase	R09373		(bta:104968656) or (bta:508712) or (bta:528582) or (bta:781863)	false	0	99999	0	0
L-Normetanephrine:oxygen oxidoreductase (deaminating) (copper-containing)	R04893	1.4.3.4	(bta:338445) or (bta:281293)	false	0	99999	0	0
L-ornithine carboxy-lyase (putrescine-forming)	R00670	4.1.1.17	(bta:281365) or (bta:532108)	false	0	99999	0	0
L-Ornithine:2-oxo-acid aminotransferase	R00667	2.6.1.13	(bta:505323)	true	-99999	99999	0	0
L-phenylalanine carboxy-lyase (phenylethylamine-forming)	R00699	4.1.1.28	(bta:280762)	false	0	99999	0	0
L-Phenylalanine:2-oxoglutarate aminotransferase	R00694	2.6.1.1 / 2.6.1.5	(bta:281206) or (bta:286886)	true	-99999	99999	0	0
L-phenylalanine:NAD+ oxidoreductase (deaminating)	R00688		(bta:533481) or (bta:104968452) or (bta:281206) or (bta:286886) or (bta:782545)	true	-99999	99999	0	0
L-Phenylalanine:oxygen oxidoreductase (deaminating)	R00689	1.4.3.2	(bta:104968452) or (bta:782545)	false	0	99999	0	0
L-phenylalanine:oxygen oxidoreductase (decarboxylating)	R00698	1.11.1.7	(bta:282438)	false	0	99999	0	0
L-phenylalanine:pyruvate aminotransferase	R00692		(bta:533481) or (bta:104968452) or (bta:281206) or (bta:286886) or (bta:782545)	true	-99999	99999	0	0
L-Phenylalanine:tRNA(Ala) ligase (AMP-forming)	R03660	6.1.1.20	(bta:522024) or (bta:505390) or (bta:788792)	false	0	99999	0	0
L-Pipecolate:(acceptor) 1,6-oxidoreductase	R02205		(bta:509102)	true	-99999	99999	0	0
L-Pipecolate:oxygen 1,6-oxidoreductase	R02204	1.5.3.7	(bta:509102)	false	0	99999	0	0
L-selenocysteine selenide-lyase (L-alanine-forming)	R03599	4.4.1.16	(bta:790815)	false	0	99999	0	0
L-seryl-tRNA(Sec) kinase	R08223	2.7.1.164	(bta:511744)	false	0	99999	0	0
L-Tryptophan -tRNA(Trp) ligase (AMP-forming)	R03664	6.1.1.2	(bta:281576) or (bta:532903) or (bta:790042)	false	0	99999	0	0
L-Tryptophan decarboxy-lyase	R00685	4.1.1.28	(bta:280762)	false	0	99999	0	0
L-Tryptophan,tetrahydrobiopterin:oxygen oxidoreductase (5-hydroxylating)	R01814	1.14.16.4	(bta:781941) or (bta:100336620)	false	0	99999	0	0
L-Tryptophan:2-oxoglutarate aminotransferase	R00684		(bta:104968452) or (bta:782545)	true	-99999	99999	0	0
L-tryptophan:oxygen 2,3-oxidoreductase (decyclizing)	R00678	1.13.11.11 / 1.13.11.52	(bta:530397)	false	0	99999	0	0
L-Tryptophan:oxygen oxidoreductase (deaminating)	R00677	1.4.3.2	(bta:104968452) or (bta:782545)	false	0	99999	0	0
L-tryptophan:pyruvate aminotransferase	R10180		(bta:104968452) or (bta:782545)	true	-99999	99999	0	0
Lactose galactohydrolase	R01678	3.2.1.23 / 3.2.1.108	(bta:507188)	false	0	99999	0	0
lanosterol D24-reductase	R05703	1.3.1.72	(bta:533726)	true	-99999	99999	0	0
lanosterol delta24-reductase	R03689	1.3.1.72	(bta:533726)	true	-99999	99999	0	0
Lanosterol,NADPH:oxygen oxidoreductase (14-methyl cleaving)	R05640	1.14.13.70	(bta:505060)	false	0	99999	0	0
Lauroyl-CoA:acetyl-CoA C-acyltransferase	R03858	2.3.1.16	(bta:522006) or (bta:281811)	false	0	99999	0	0
lauroyl-CoA:electron-transfer flavoprotein 2,3-oxidoreductase	R03857	1.3.3.6 / 1.3.8.7 / 1.3.8.8	(bta:513996) or (bta:510065)	false	0	99999	0	0
leukotriene-C4 hydrolase	R09875	3.4.19.14	(bta:615582) or (bta:787326)	false	0	99999	0	0
Linoleate:oxygen 13-oxidoreductase	R03626	1.13.11.33	(bta:282139)	false	0	99999	0	0
Linoleoyl-CoA hydrolase	R08177	3.1.2.2	(bta:511033) or (bta:512541) or (bta:511431) or (bta:514788)	false	0	99999	0	0
Linoleoyl-CoA, hydrogen-donor:oxygen oxidoreductase	R03814		(bta:521822)	false	0	99999	0	0
lipoyl-[acp]:protein N6-lipoyltransferase	R07769	2.3.1.181	(bta:527628)	false	0	99999	0	0
long-chain fatty-acyl-CoA hydrolase	R09450	3.1.2.2	(bta:511033) or (bta:512541) or (bta:511431) or (bta:514788)	false	0	99999	0	0
Lysoplasmalogen ethanolamine phosphohydrolase	R07380		(bta:537431)	false	0	99999	0	0
malonyl-CoA carboxy-lyase (acetyl-CoA-forming)	R00233	4.1.1.9	(bta:512341)	false	0	99999	0	0
Malonyl-CoA:[acyl-carrier-protein] S-malonyltransferase	R01626	2.3.1.39 / 2.3.1.85	(bta:281152)	true	-99999	99999	0	0
malonyl-[acyl-carrier protein]-methyl-ester:malonyl-[acyl-carrier protein]	R10115	2.3.1.179	(bta:513530)	false	0	99999	0	0
maltose glucohydrolase	R00028	3.2.1.20	(bta:100296901) or (bta:530330) or (bta:100336421) or (bta:280798)	false	0	99999	0	0
melatonin:oxygen 2,3-dioxygenase (indole-decyclizing)	R03628	1.13.11.52	(bta:506281) or (bta:513810)	false	0	99999	0	0
Melibiitol galactohydrolase	R02926	3.2.1.22	(bta:104968418) or (bta:532742)	true	-99999	99999	0	0
menaquinone:oxidized-dithiothreitol oxidoreductase	R09992	1.17.4.4	(bta:445422) or (bta:506318)	false	0	99999	0	0
methaneselenol:NADP+ oxidoreductase	R09372	1.8.1.9	(bta:282388) or (bta:282389) or (bta:319097)	false	0	99999	0	0
methylmalonate:CoA ligase (AMP-forming)	R03383		(bta:509209)	false	0	99999	0	0
Methylmalonyl-CoA epimerase	R02765	5.1.99.1	(bta:508170)	true	-99999	99999	0	0
microsomal epoxide hydrolase	R09417	3.3.2.9	(bta:535293)	false	0	99999	0	0
microsomal epoxide hydrolase	R09443	3.3.2.9	(bta:535293)	false	0	99999	0	0
myo-Inositol:oxygen oxidoreductase	R01184	1.13.99.1	(bta:508591)	false	0	99999	0	0
myristoyl-CoA:acetylCoA C-myristoyltransferase	R03991	2.3.1.16	(bta:522006) or (bta:281811)	false	0	99999	0	0
N,N-dimethylglycine:electron-transfer flavoprotein oxidoreductase (demethylating)	R01565	1.5.8.4	(bta:504453)	false	0	99999	0	0
N-(omega)-Hydroxyarginine,NADPH:oxygen oxidoreductase (nitric-oxide-forming)	R00111	1.14.13.39	(bta:287024) or (bta:282876) or (bta:536132)	false	0	99999	0	0
N-acetyl-D-galactosamine 6-sulfate 6-sulfohydrolase	R07806	3.1.6.4	(bta:515809)	false	0	99999	0	0
N-acetyl-D-galactosamine-4-sulfate 4-sulfohydrolase	R07823	3.1.6.12	(bta:538401)	false	0	99999	0	0
N-Acetyl-D-glucosamine 1-phosphate 1,6-phosphomutase	R08193	5.4.2.3	(bta:505648)	true	-99999	99999	0	0
N-acetyl-D-glucosamine 2-epimerase	R01207	5.1.3.8	(bta:516214)	true	-99999	99999	0	0
N-Acetyl-D-glucosamine-6-phosphate amidohydrolase	R02059	3.5.1.25	(bta:521401)	true	-99999	99999	0	0
N-acetyl-D-glucosamine-6-sulfate 6-sulfohydrolase	R07819	3.1.6.14	(bta:512444)	false	0	99999	0	0
N-acetyl-D-glucosamine-6-sulfate 6-sulfohydrolase	R07808	3.1.6.14	(bta:512444)	false	0	99999	0	0
N-Acetyl-L-aspartate amidohydrolase	R00488	3.5.1.15	(bta:509432)	false	0	99999	0	0
N-acetyl-L-aspartate:L-glutamate ligase (ADP, N-acetyl-L-aspartyl-L-glutamate-forming)	R10678	6.3.2.41 / 6.3.2.42	(bta:507323)	false	0	99999	0	0
N-acetyl-L-aspartyl-L-glutamate:L-glutamate ligase (ADP, N-acetyl-L-aspartyl-L-glutamyl-L-glutamate-forming)	R10693	6.3.2.42	(bta:507323)	false	0	99999	0	0
N-Acetylneuraminate 9-phosphate phosphohydrolase	R01805	3.1.3.29	(bta:516539)	false	0	99999	0	0
N-Acetylneuraminate pyruvate-lyase (N-acetyl-D-mannosamine-forming)	R01811	4.1.3.3	(bta:507597)	false	0	99999	0	0
N-acetylneuraminate,ferrocytochrome-b5:oxygen oxidoreductase (N-acetyl-hydroxylating)	R01803	1.14.18.2	(bta:537017)	false	0	99999	0	0
N-Acetylputrescine acetylhydrolase	R01156		(bta:359722) or (bta:508861)	true	-99999	99999	0	0
N-Acetylputrescine:oxygen oxidoreductase(deaminating)(flavin-containing)	R04025	1.4.3.4	(bta:338445) or (bta:281293)	false	0	99999	0	0
N-Acylsphingosine amidohydrolase	R01494	3.5.1.23	(bta:518021) or (bta:100336736) or (bta:540732) or (bta:510620)	false	0	99999	0	0
N-acylsphingosine amidohydrolase	R06518	3.5.1.23	(bta:100336736) or (bta:510620)	false	0	99999	0	0
N-Carbamoyl-beta-alanine amidohydrolase	R00905	3.5.1.6	(bta:504557)	false	0	99999	0	0
N-Formimino-L-glutamate formiminohydrolase	R02285		(bta:535816)	true	-99999	99999	0	0
N-Formyl-L-aspartate amidohydrolase	R00526	3.5.1.15	(bta:509432)	false	0	99999	0	0
N-Formylanthranilate amidohydrolase	R00988	3.5.1.9	(bta:518864)	false	0	99999	0	0
N-methylhistamine:oxygen oxidoreductase (deaminating)	R04674	1.4.3.4 / 1.4.3.22	(bta:338445) or (bta:281293)	false	0	99999	0	0
N-Ribosylnicotinamide:orthophosphate ribosyltransferase	R02294	2.4.2.1	(bta:493724)	true	-99999	99999	0	0
N-[(R)-4'-Phosphopantothenoyl]-L-cysteine carboxy-lyase	R03269	4.1.1.36	(bta:614957)	false	0	99999	0	0
N2-Acetyl-L-ornithine amidohydrolase	R00669	3.5.1.14	(bta:768058)	false	0	99999	0	0
N2-Acetyl-L-ornithine:L-glutamate N-acetyltransferase	R02282		(bta:768058)	true	-99999	99999	0	0
N4-Acetylaminobutanal:NAD+ oxidoreductase	R05050	1.2.1.3	(bta:507477) or (bta:508629) or (bta:281618) or (bta:537539) or (bta:513967)	false	0	99999	0	0
N6,N6,N6-Trimethyl-L-lysine,2-oxoglutarate:oxygen oxidoreductase (3-hydroxylating)	R03451	1.14.11.8	(bta:535630)	false	0	99999	0	0
N6-(1,2-dicarboxyethyl)AMP AMP-lyase (fumarate-forming)	R01083	4.3.2.2	(bta:510949)	false	0	99999	0	0
N6-(L-1,3-Dicarboxypropyl)-L-lysine:NAD+ oxidoreductase	R02313	1.5.1.9	(bta:520865)	true	-99999	99999	0	0
N6-(L-1,3-Dicarboxypropyl)-L-lysine:NAD+ oxidoreductase (L-lysine-forming)	R00715		(bta:520865)	true	-99999	99999	0	0
N6-(L-1,3-Dicarboxypropyl)-L-lysine:NADP+ oxidoreductase	R02315		(bta:520865)	true	-99999	99999	0	0
N6-(L-1,3-Dicarboxypropyl)-L-lysine:NADP+ oxidoreductase (L-lysine-forming)	R00716	1.5.1.8	(bta:520865)	false	0	99999	0	0
N6-D-Biotinyl-L-lysine amidohydrolase	R01077	3.5.1.12	(bta:537669)	false	0	99999	0	0
NAD+ glycohydrolase	R00102	3.2.2.6	(bta:616757) or (bta:327677)	false	0	99999	0	0
NAD+ phosphohydrolase	R00103	3.6.1.9 / 3.6.1.22	(bta:529405) or (bta:615535)	false	0	99999	0	0
NADH:ferricytochrome-b5 oxidoreductase	R00100	1.6.2.2	(bta:515773) or (bta:536960) or (bta:526748) or (bta:516287) or (bta:533608)	false	0	99999	0	0
NADH:menaquinone oxidoreductase	R02964	1.6.5.2	(bta:519632)	false	0	99999	0	0
NADH:phylloquinone oxidoreductase	R03816	1.6.5.2	(bta:519632)	false	0	99999	0	0
NADP+:nicotinate ADP-ribosyltransferase	R00119	2.4.99.20	(bta:616757) or (bta:327677)	false	0	99999	0	0
NADPH:NAD+ oxidoreductase	R00112	1.6.1.2	(bta:280878)	true	-99999	99999	0	0
NADPH:oxidized-thioredoxin oxidoreductase	R02016	1.8.1.9	(bta:282388) or (bta:282389) or (bta:319097)	false	0	99999	0	0
Nalpha-(beta-alanyl)-L-histidine hydrolase	R01166	3.4.13.18 / 3.4.13.20	(bta:614200)	false	0	99999	0	0
naphthalene, NADPH:oxygen oxidoreductase (RH-hydroxylating or -epoxidizing)	R07000	1.14.14.1	(bta:615697) or (bta:282213) or (bta:514971)	false	0	99999	0	0
Naphthalene, NADPH:oxygen oxidoreductase (RH-hydroxylating or -epoxidizing)	R07001	1.14.14.1	(bta:615697) or (bta:282213) or (bta:514971)	false	0	99999	0	0
nicotinamide ribonucleotide phosphohydrolase	R02323	3.1.3.5	(bta:504454) or (bta:281951) or (bta:532399) or (bta:281363) or (bta:616992) or (bta:511449) or (bta:511858) or (bta:527380) or (bta:534181)	false	0	99999	0	0
nicotinamide-D-ribonucleotide:diphosphate phospho-alpha-D-ribosyltransferase	R01271	2.4.2.12	(bta:520472)	true	-99999	99999	0	0
Nicotinate D-ribonucleoside:orthophosphate ribosyltransferase	R02295	2.4.2.1	(bta:493724)	true	-99999	99999	0	0
nicotinate D-ribonucleotide phosphohydrolase	R03346	3.1.3.5	(bta:504454) or (bta:281951) or (bta:532399) or (bta:281363) or (bta:616992) or (bta:511449) or (bta:511858) or (bta:527380) or (bta:534181)	false	0	99999	0	0
Nicotinate-nucleotide:pyrophosphate phosphoribosyltransferase (carboxylating)	R03348	2.4.2.19	(bta:614254)	false	0	99999	0	0
NTP:pyruvate O2-phosphotransferase	R02320	2.7.1.40	(bta:512571) or (bta:539579)	false	0	99999	0	0
nucleoside-triphosphate:AMP phosphotransferase	R00333	2.7.4.10	(bta:281613)	true	-99999	99999	0	0
O-Phospho-4-hydroxy-L-threonine:2-oxoglutarate aminotransferase	R05085	2.6.1.52	(bta:533044)	true	-99999	99999	0	0
octadecanoyl-CoA:NADP+ trans-2-oxidoreductase	R07761	1.3.1.38 / 1.3.1.93	(bta:617037) or (bta:614105)	false	0	99999	0	0
octadecanoyl-[acp]:NAD+ trans-2-oxidoreductase	R07765		(bta:614105)	false	0	99999	0	0
Octanoyl-CoA:acetyl-CoA C-acyltransferase	R03778	2.3.1.16	(bta:522006) or (bta:281811)	false	0	99999	0	0
octanoyl-CoA:electron-transfer flavoprotein 2-oxidoreductase	R03777	1.3.3.6 / 1.3.8.7 / 1.3.8.8	(bta:513996) or (bta:510065)	false	0	99999	0	0
octanoyl-[acp]:NAD+ trans-2-oxidoreductase	R04958		(bta:281152)	true	-99999	99999	0	0
octanoyl-[acp]:NADP+ trans-2-oxidoreductase	R04959	2.3.1.85	(bta:281152)	true	-99999	99999	0	0
octanoyl-[acp]:protein N6-octanoyltransferase	R07766	2.3.1.181	(bta:527628)	false	0	99999	0	0
octanoyl-[acp]:sulfur sulfurtransferase	R07768	2.8.1.8	(bta:530865)	false	0	99999	0	0
octanoyl-[acyl-carrier protein] hydrolase	R08157	3.1.2.21	(bta:617347)	false	0	99999	0	0
Octanoyl-[acyl-carrier protein]:malonyl-[acyl-carrier-protein] C-acyltransferase (decarboxylating)	R04960	2.3.1.85 / 2.3.1.179	(bta:281152)	false	0	99999	0	0
oleoyl-CoA hydrolase	R08176	3.1.2.2	(bta:511033) or (bta:512541) or (bta:511431) or (bta:514788)	false	0	99999	0	0
orotidine-5'-phosphate carboxy-lyase (UMP-forming)	R00965	4.1.1.23	(bta:281568)	false	0	99999	0	0
Orotidine-5'-phosphate:diphosphate phospho-alpha-D-ribosyl-transferase	R01870	2.4.2.10	(bta:281568)	true	-99999	99999	0	0
oxaloacetate carboxy-lyase (pyruvate-forming)	R00217	1.1.1.38 / 1.1.1.40	(bta:338471)	true	-99999	99999	0	0
oxalosuccinate carboxy-lyase (2-oxoglutarate-forming)	R00268	1.1.1.42	(bta:327669) or (bta:281235)	true	-99999	99999	0	0
P1,P3-bis(5'-adenosyl)-triphosphate adenylohydrolase	R00187	3.6.1.29	(bta:692183) or (bta:538583)	false	0	99999	0	0
P1,P4-bis(5'-adenosyl)-tetraphosphate adenylohydrolase	R00184	3.6.1.17	(bta:768044)	false	0	99999	0	0
P1,P4-bis(5'-guanosyl)-tetraphosphate guanylylhydrolase	R01232	3.6.1.17	(bta:768044)	false	0	99999	0	0
P1,P4-Bis(5'-nucleosyl)-tetraphosphate nucleotidohydrolase	R02805	3.6.1.17	(bta:768044)	false	0	99999	0	0
P1,P4-bis(5'-uridyl)-tetraphosphate uridylohydrolase	R00969	3.6.1.17	(bta:768044)	false	0	99999	0	0
Palmitate:CoA ligase (AMP-forming)	R01280	6.2.1.3	(bta:536628) or (bta:515577) or (bta:100138312) or (bta:506059) or (bta:514159) or (bta:537161) or (bta:526688)	false	0	99999	0	0
palmitoyl-CoA hydrolase	R01274	3.1.2.2 / 3.1.2.22	(bta:516797) or (bta:281421)	false	0	99999	0	0
palmitoyl-CoA:electron-transfer flavoprotein 2,3-oxidoreductase	R01279	1.3.3.6 / 1.3.8.7 / 1.3.8.8 / 1.3.8.9	(bta:282130)	false	0	99999	0	0
Palmitoyl-CoA:L-carnitine O-palmitoyltransferase	R01923	2.3.1.21	(bta:504502)	false	0	99999	0	0
Palmitoyl-CoA:retinol O-acyltransferase	R08381	2.3.1.76	(bta:521298) or (bta:282609)	false	0	99999	0	0
peptidyl-glutamate 4-carboxylase (2-methyl-3-phytyl-1,4-naphthoquinone-epoxidizing)	R05144	4.1.1.90	(bta:281190)	false	0	99999	0	0
peptidyl-glutamate 4-carboxylase (menaquinone-epoxidizing)	R09991	4.1.1.90	(bta:281190)	false	0	99999	0	0
Phenethylamine:oxygen oxidoreductase (deaminating)	R02613	1.4.3.4 / 1.4.3.21	(bta:338445) or (bta:281293)	true	-99999	99999	0	0
Phenylacetaldehyde:NAD+ oxidoreductase	R02536	1.2.1.5	(bta:511469) or (bta:281617) or (bta:508879) or (bta:507093)	true	-99999	99999	0	0
phenylacetyl-CoA:glycine N-phenylacetyltransferase	R05841	2.3.1.13 / 2.3.1.192	(bta:280801)	false	0	99999	0	0
Phenylpyruvate keto-enol-isomerase	R01378	5.3.2.1	(bta:280858)	true	-99999	99999	0	0
Phenylpyruvate:oxygen oxidoreductase (hydroxylating,decarboxylating)	R01372	1.13.11.27	(bta:516058)	false	0	99999	0	0
phosphate:oxaloacetate carboxy-lyase (adding phosphatephosphoenolpyruvate-forming)	R00345		(bta:282856) or (bta:282855)	true	-99999	99999	0	0
Phosphatidyl-myo-inositol-4,5-bisphosphate 4-phosphohydrolase	R04404	3.1.3.36	(bta:518435) or (bta:535844) or (bta:282087) or (bta:538291) or (bta:506349)	false	0	99999	0	0
phosphatidylcholine 1-acylhydrolase	R01316	3.1.1.32	(bta:506802)	false	0	99999	0	0
phosphatidylcholine 2-acylhydrolase	R07064	3.1.1.4	(bta:525072) or (bta:531209) or (bta:535381) or (bta:507201) or (bta:615045) or (bta:504978) or (bta:506802) or (bta:506243) or (bta:503625) or (bta:527214) or (bta:526364) or (bta:282457) or (bta:527631) or (bta:614911) or (bta:505485) or (bta:521383) or (bta:100337447) or (bta:522866) or (bta:541294) or (bta:613966) or (bta:506508) or (bta:104974671) or (bta:494318)	false	0	99999	0	0
phosphatidylcholine 2-acylhydrolase	R01317	3.1.1.4	(bta:525072) or (bta:531209) or (bta:535381) or (bta:507201) or (bta:615045) or (bta:504978) or (bta:506802) or (bta:506243) or (bta:503625) or (bta:527214) or (bta:526364) or (bta:282457) or (bta:527631) or (bta:614911) or (bta:505485) or (bta:521383) or (bta:100337447) or (bta:522866) or (bta:541294) or (bta:613966) or (bta:506508) or (bta:104974671) or (bta:494318)	true	-99999	99999	0	0
phosphatidylcholine 2-acylhydrolase	R01315	3.1.1.4	(bta:525072) or (bta:531209) or (bta:535381) or (bta:507201) or (bta:615045) or (bta:504978) or (bta:506802) or (bta:506243) or (bta:503625) or (bta:527214) or (bta:526364) or (bta:282457) or (bta:527631) or (bta:614911) or (bta:505485) or (bta:521383) or (bta:100337447) or (bta:522866) or (bta:541294) or (bta:613966) or (bta:506508) or (bta:104974671) or (bta:494318)	false	0	99999	0	0
phosphatidylcholine phosphatidohydrolase	R01310	3.1.4.4	(bta:522159) or (bta:789315) or (bta:613932) or (bta:514554)	false	0	99999	0	0
phosphatidylcholine:retinol O-acyltransferase	R08387	2.3.1.135	(bta:281285)	false	0	99999	0	0
phosphatidylcholine:retinol O-acyltransferase	R08389	2.3.1.135	(bta:281285)	false	0	99999	0	0
Phosphatidylcholine:sterol O-acyltransferase	R02114	2.3.1.43	(bta:510960)	false	0	99999	0	0
phosphatidylethanolamine 1-acylhydrolase	R02054	3.1.1.32	(bta:506802)	false	0	99999	0	0
phosphatidylethanolamine 2-acylhydrolase	R02053	3.1.1.4	(bta:525072) or (bta:531209) or (bta:535381) or (bta:507201) or (bta:615045) or (bta:504978) or (bta:506802) or (bta:506243) or (bta:503625) or (bta:527214) or (bta:526364) or (bta:282457) or (bta:527631) or (bta:614911) or (bta:505485) or (bta:521383) or (bta:100337447) or (bta:522866) or (bta:541294) or (bta:613966) or (bta:506508) or (bta:104974671) or (bta:494318)	false	0	99999	0	0
phosphatidylethanolamine phosphatidohydrolase	R02051	3.1.4.4	(bta:522159) or (bta:789315) or (bta:613932) or (bta:514554)	false	0	99999	0	0
Phosphatidylinositol-3,4,5-trisphosphate 3-phosphohydrolase	R04513	3.1.3.67	(bta:540786)	false	0	99999	0	0
phosphatidylserine 1-acylhydrolase	R04034	3.1.1.32	(bta:506802)	false	0	99999	0	0
Phosphocholine phosphohydrolase	R06871	3.1.3.75	(bta:524639)	false	0	99999	0	0
phosphoenolpyruvate:N-acetyl-D-mannosamine C-(1-carboxyvinyl)transferase (phosphate-hydrolysing, 2-carboxy-2-oxoethyl-forming)	R01804	2.5.1.56	(bta:540602)	false	0	99999	0	0
phosphoenolpyruvate:N-acetyl-D-mannosamine-6-phosphate C-(1-carboxyvinyl)transferase (phosphate-hydrolysing, 2-carboxy-2-oxoethyl-forming)	R04435	2.5.1.56 / 2.5.1.57	(bta:540602)	true	-99999	99999	0	0
Phosphoethanolamine phosphohydrolase	R06870	3.1.3.75	(bta:524639)	false	0	99999	0	0
Phsophatidyl-L-serine carboxy-lyase	R02055	4.1.1.65	(bta:505332)	false	0	99999	0	0
phthalate,NADH:oxygen oxidoreductase (4,5-hydroxylating)	R03630		(bta:784116)	true	-99999	99999	0	0
phylloquinone:oxidized-dithiothreitol oxidoreductase	R03511	1.17.4.4	(bta:445422) or (bta:506318)	false	0	99999	0	0
Phytoceramide amidohydrolase	R06528	3.5.1.23	(bta:100336736) or (bta:510620)	false	0	99999	0	0
plasmanylcholine 2-acylhydrolase	R07387	3.1.1.4	(bta:525072) or (bta:531209) or (bta:535381) or (bta:507201) or (bta:615045) or (bta:504978) or (bta:506802) or (bta:506243) or (bta:503625) or (bta:527214) or (bta:526364) or (bta:282457) or (bta:527631) or (bta:614911) or (bta:505485) or (bta:521383) or (bta:100337447) or (bta:522866) or (bta:541294) or (bta:613966) or (bta:506508) or (bta:104974671) or (bta:494318)	false	0	99999	0	0
plasmenylethanolamine 2-acylhydrolase	R07379	3.1.1.4	(bta:525072) or (bta:531209) or (bta:535381) or (bta:507201) or (bta:615045) or (bta:504978) or (bta:506802) or (bta:506243) or (bta:503625) or (bta:527214) or (bta:526364) or (bta:282457) or (bta:527631) or (bta:614911) or (bta:505485) or (bta:521383) or (bta:100337447) or (bta:522866) or (bta:541294) or (bta:613966) or (bta:506508) or (bta:104974671) or (bta:494318)	false	0	99999	0	0
Plasmenylethanolamine ethanolamine phosphohydrolase	R07381		(bta:504650) or (bta:506381)	true	-99999	99999	0	0
polyisopentenylpyrolinate:4-hydroxybenzoate nonaprenyltransferase	R05000	2.5.1.39	(bta:504633)	true	-99999	99999	0	0
Polyphosphate:D-glucose 6-phosphotransferase	R02189		(bta:538710) or (bta:614824) or (bta:788926) or (bta:616576) or (bta:369023) or (bta:280817) or (bta:614107) or (bta:518158) or (bta:505012)	true	-99999	99999	0	0
Polyphosphate:D-glucose 6-phosphotransferase	R02187		(bta:614824) or (bta:788926) or (bta:280817) or (bta:614107) or (bta:518158)	true	-99999	99999	0	0
polyribonucleotide:phosphate adenylyltransferase	R00437	2.7.7.8	(bta:508877)	true	-99999	99999	0	0
polyribonucleotide:phosphate cytidylyltransferase	R00440	2.7.7.8	(bta:508877)	true	-99999	99999	0	0
polyribonucleotide:phosphate guanylyltransferase	R00439	2.7.7.8	(bta:508877)	true	-99999	99999	0	0
polyribonucleotide:phosphate uridylyltransferase	R00438	2.7.7.8	(bta:508877)	true	-99999	99999	0	0
porphobilinogen:(4-[2-carboxyethyl]-3-[carboxymethyl]pyrrol-2-yl)methyltransferase (hydrolysing)	R00084	2.5.1.61	(bta:515614)	false	0	99999	0	0
Pregnenolone,hydrogen-donor:oxygen oxidoreductase (17-alpha-hydroxylating)	R03783	1.14.99.9	(bta:281739) or (bta:104968612) or (bta:101908425)	false	0	99999	0	0
Pregnenolone,hydrogen-donor:oxygen oxidoreductase (21-hydroxylating)	R03784	1.14.99.10	(bta:281741) or (bta:282425)	false	0	99999	0	0
pregnenolone,NADPH:oxygen oxidoreductase (7alpha-hydroxylating)	R08943	1.14.13.100	(bta:529552)	false	0	99999	0	0
Pregnenolone-sulfate sulfohydrolase	R08942	3.1.6.2	(bta:509206)	false	0	99999	0	0
Pregnenolone:NAD+ 3-oxidoreductase	R02216	1.1.1.145 / 5.3.3.1	(bta:281824)	true	-99999	99999	0	0
prenylcycteine methylesterase	R09846		(bta:785548)	true	-99999	99999	0	0
presqualene-diphosphate diphosphate-lyase (reducing, squalene-forming)	R02872	2.5.1.21	(bta:281767)	false	0	99999	0	0
primary-amine oxidase	R04027	1.4.3.21	(bta:100336082) or (bta:281002) or (bta:789307) or (bta:100138645)	true	-99999	99999	0	0
primary-amine oxidase	R06740	1.4.3.21	(bta:100336082) or (bta:281002) or (bta:789307) or (bta:100138645)	true	-99999	99999	0	0
primary-amine oxidase	R03139	1.4.3.21 / 1.4.3.22	(bta:100336082) or (bta:281002) or (bta:789307) or (bta:100138645)	false	0	99999	0	0
primary_alcohol:NAD+ oxidoreductase	R00623	1.1.1.1	(bta:534808) or (bta:505515) or (bta:520508) or (bta:509744) or (bta:510551)	true	-99999	99999	0	0
Progesterone,hydrogen-donor:oxygen oxidoreductase (17-alpha-hydroxylating)	R02211	1.14.99.9	(bta:281739) or (bta:104968612) or (bta:101908425)	false	0	99999	0	0
Progesterone,hydrogen-donor:oxygen oxidoreductase (21-hydroxylating)	R02213	1.14.99.10	(bta:281741) or (bta:282425)	false	0	99999	0	0
progesterone,reduced ferredoxin:oxygen oxidoreductase (11-hydroxylating)	R02218	1.14.15.4	(bta:787628) or (bta:282422)	false	0	99999	0	0
Propanoyl-CoA:acetyl-CoA C-acyltransferase	R04811	2.3.1.176	(bta:508918)	false	0	99999	0	0
Propanoyl-CoA:carbon-dioxide ligase (ADP-forming)	R01859	6.4.1.3	(bta:614302) or (bta:515902)	false	0	99999	0	0
propanoyl-CoA:electron-transfer flavoprotein 2,3-oxidoreductase	R04432	1.3.8.7	(bta:505968)	true	-99999	99999	0	0
propanoyl-CoA:electron-transfer flavoprotein 2,3-oxidoreductase	R00924	1.3.8.7	(bta:505968)	true	-99999	99999	0	0
Propionyladenylate:CoA propionyltransferase	R00926	6.2.1.1 / 6.2.1.17	(bta:506459) or (bta:282873)	true	-99999	99999	0	0
Protein lysine,2-oxoglutarate:oxygen oxidoreductase (5-hydroxylating)	R03376	1.14.11.4	(bta:514996) or (bta:533642) or (bta:281409)	false	0	99999	0	0
protein N6-(octanoyl)lysine:sulfur sulfurtransferase	R07767	2.8.1.8	(bta:530865)	false	0	99999	0	0
protein-N(pi)-phosphohistidine:D-fructose 1-phosphotransferase	R03232		(bta:614868)	true	-99999	99999	0	0
protein-N(pi)-phosphohistidine:D-mannose 6-phosphotransferase	R02630		(bta:614824) or (bta:788926) or (bta:280817) or (bta:614107)	true	-99999	99999	0	0
protoheme ferro-lyase (protoporphyrin-forming)	R00310	4.99.1.1	(bta:281158)	false	0	99999	0	0
protoheme IX farnesyltransferase	R07411		(bta:511440)	false	0	99999	0	0
protoporphyrinogen IX:menaquinone oxidoreductase	R09489		(bta:515770)	true	-99999	99999	0	0
protoporphyrinogen-IX:oxygen oxidoreductase	R03222	1.3.3.4	(bta:515770)	false	0	99999	0	0
Putrescine:oxygen oxidoreductase (deaminating)	R01151	1.4.3.22	(bta:509751)	false	0	99999	0	0
pyridoxal-5'-phosphate phosphohydrolase	R00173	3.1.3.74	(bta:507308) or (bta:506308)	false	0	99999	0	0
pyridoxal:oxygen 4-oxidoreductase	R01709	1.2.3.1	(bta:531699) or (bta:338074) or (bta:518393)	false	0	99999	0	0
pyridoxamine-5'-phosphate phosphohydrolase	R02494	3.1.3.74	(bta:507308) or (bta:506308)	false	0	99999	0	0
Pyridoxamine-5'-phosphate:oxygen oxidoreductase (deaminating)	R00277	1.4.3.5	(bta:512573)	false	0	99999	0	0
Pyridoxamine:oxygen oxidoreductase (deaminating)	R01710	1.4.3.5	(bta:512573)	true	-99999	99999	0	0
Pyridoxine 5-phosphate:oxygen oxidoreductase	R00278	1.4.3.5	(bta:512573)	false	0	99999	0	0
pyridoxine-5'-phosphate phosphohydrolase	R01911	3.1.3.74	(bta:507308) or (bta:506308)	false	0	99999	0	0
Pyridoxine:NADP+ 4-oxidoreductase	R01708		(bta:512573)	true	-99999	99999	0	0
pyridoxine:oxygen oxidoreductase (deaminating)	R01711	1.4.3.5	(bta:512573)	true	-99999	99999	0	0
Pyruvate:carbon-dioxide ligase (ADP-forming)	R00344	6.4.1.1	(bta:338471)	false	0	99999	0	0
pyruvate:ferredoxin 2-oxidoreductase (CoA-acetylating)	R01196		(bta:407109) or (bta:533910) or (bta:768012) or (bta:512723) or (bta:613610) or (bta:517402)	true	-99999	99999	0	0
pyruvate:flavodoxin 2-oxidoreductase (CoA-acetylating)	R10866		(bta:407109) or (bta:533910) or (bta:768012) or (bta:512723) or (bta:613610) or (bta:517402)	true	-99999	99999	0	0
pyruvate:NAD+ 2-oxidoreductase (CoA-acetylating)	R00209	1.2.4.1 / 1.8.1.4 / 2.3.1.12	(bta:407109) or (bta:533910) or (bta:768012) or (bta:512723) or (bta:613610) or (bta:517402)	true	-99999	99999	0	0
pyruvate:thiamin diphosphate acetaldehydetransferase (decarboxylating)	R00014	1.2.4.1	(bta:407109) or (bta:768012) or (bta:613610)	false	0	99999	0	0
Raffinose galactohydrolase	R01103	3.2.1.22	(bta:104968418) or (bta:532742)	false	0	99999	0	0
reduced acceptor:prostaglandin G2 oxidoreductase	R00073	1.14.99.1	(bta:282022) or (bta:282023)	false	0	99999	0	0
retinal:NAD+ oxidoreductase	R02123	1.2.1.36	(bta:281615) or (bta:535075)	false	0	99999	0	0
retinal:NAD+ oxidoreductase	R08385	1.2.1.36	(bta:281615) or (bta:535075)	false	0	99999	0	0
retinal:oxygen oxidoreductase	R02125	1.2.3.1	(bta:531699) or (bta:338074) or (bta:518393)	false	0	99999	0	0
retinal:oxygen oxidoreductase	R08384	1.2.3.1	(bta:531699) or (bta:338074) or (bta:518393)	false	0	99999	0	0
retinol: NADP+ oxidoreductase	R08379	1.1.1.300	(bta:281360) or (bta:282851) or (bta:281482)	true	-99999	99999	0	0
retinol:NAD+ oxidoreductase	R02124	1.1.1.1 / 1.1.1.105	(bta:526726) or (bta:533086)	true	-99999	99999	0	0
retinyl-palmitate palmitohydrolase	R02368		(bta:785567)	false	0	99999	0	0
riboflavin-5-phosphate phosphohydrolase (acid optimum)	R00548	3.1.3.2	(bta:515738) or (bta:504700) or (bta:535407) or (bta:517002) or (bta:280977) or (bta:788015)	false	0	99999	0	0
rn:R00621	R00621	1.2.4.2	(bta:534599) or (bta:531398)	false	0	99999	0	0
rn:R00647	R00647	1.1.3.8	(bta:286812)	false	0	99999	0	0
rn:R02354	R02354	1.14.14.1	(bta:282870)	false	0	99999	0	0
rn:R02355	R02355	1.14.14.1	(bta:282870)	false	0	99999	0	0
rn:R02356	R02356	1.14.14.1	(bta:282214) or (bta:526682) or (bta:507988)	false	0	99999	0	0
rn:R02657	R02657	1.2.3.1	(bta:531699) or (bta:338074) or (bta:518393)	false	0	99999	0	0
rn:R02670	R02670	1.11.1.6	(bta:531682)	false	0	99999	0	0
rn:R02723	R02723	1.14.15.6	(bta:338048)	false	0	99999	0	0
rn:R02750	R02750	2.7.1.15	(bta:513276)	true	-99999	99999	0	0
rn:R02902	R02902	2.4.1.17	(bta:511743) or (bta:100296421) or (bta:286792) or (bta:530553) or (bta:515638) or (bta:751790) or (bta:615303) or (bta:100138908) or (bta:533587) or (bta:100138004) or (bta:100140261) or (bta:540615)	false	0	99999	0	0
rn:R03088	R03088	1.14.14.1	(bta:511470)	false	0	99999	0	0
rn:R03089	R03089	1.14.14.1	(bta:282870)	false	0	99999	0	0
rn:R03090	R03090	1.14.14.1	(bta:511470)	false	0	99999	0	0
rn:R03158	R03158	3.1.2.4	(bta:535883)	true	-99999	99999	0	0
rn:R03208	R03208	1.11.1.8	(bta:525013)	false	0	99999	0	0
rn:R03270	R03270	1.2.4.1	(bta:407109) or (bta:768012) or (bta:613610)	false	0	99999	0	0
rn:R03316	R03316	1.2.4.2	(bta:534599) or (bta:531398)	false	0	99999	0	0
rn:R03408	R03408	1.14.14.1	(bta:282213)	true	-99999	99999	0	0
rn:R03634	R03634	3.2.1.22	(bta:104968418) or (bta:532742)	false	0	99999	0	0
rn:R03875	R03875	2.1.1.43 / 2.1.1.60	(bta:786620)	false	0	99999	0	0
rn:R03953	R03953	1.11.1.8	(bta:525013)	false	0	99999	0	0
rn:R03973	R03973	1.11.1.8	(bta:525013)	false	0	99999	0	0
rn:R04326	R04326	2.1.2.2	(bta:281183)	false	0	99999	0	0
rn:R04764	R04764	2.1.1.6	(bta:101907308) or (bta:618278)	false	0	99999	0	0
rn:R05237	R05237	1.2.1.3	(bta:508629) or (bta:281618) or (bta:513967)	true	-99999	99999	0	0
rn:R05238	R05238	1.2.1.3	(bta:508629) or (bta:281618) or (bta:513967)	true	-99999	99999	0	0
rn:R05511	R05511	3.1.1.45	(bta:516405)	true	-99999	99999	0	0
rn:R05549	R05549	3.2.1.22	(bta:104968418) or (bta:532742)	false	0	99999	0	0
rn:R05904	R05904	2.4.1.152	(bta:282853)	true	-99999	99999	0	0
rn:R05907	R05907	2.4.1.41	(bta:504951) or (bta:524529) or (bta:614203) or (bta:787200) or (bta:504711) or (bta:540500) or (bta:526331) or (bta:615819) or (bta:104968722) or (bta:282241) or (bta:617031) or (bta:534904) or (bta:618078) or (bta:508488) or (bta:535458) or (bta:100125265) or (bta:616218) or (bta:532545) or (bta:540652) or (bta:506903) or (bta:505622)	false	0	99999	0	0
rn:R05908	R05908	2.4.1.122	(bta:539417) or (bta:531644)	true	-99999	99999	0	0
rn:R05909	R05909	2.4.1.147	(bta:786615) or (bta:540848)	false	0	99999	0	0
rn:R05910	R05910	2.4.1.102	(bta:281778)	false	0	99999	0	0
rn:R05911	R05911	2.4.99.3	(bta:618655)	false	0	99999	0	0
rn:R05912	R05912	2.4.1.102	(bta:281778) or (bta:404167) or (bta:782825)	true	-99999	99999	0	0
rn:R05913	R05913	2.4.99.4	(bta:282351) or (bta:444879)	true	-99999	99999	0	0
rn:R05914	R05914	2.4.99.3	(bta:618655)	false	0	99999	0	0
rn:R05915	R05915		(bta:404167)	false	0	99999	0	0
rn:R05916	R05916	2.4.1.198	(bta:100139601)	false	0	99999	0	0
rn:R05917	R05917	3.5.1.89	(bta:507080)	false	0	99999	0	0
rn:R05918	R05918		(bta:768052)	false	0	99999	0	0
rn:R05919	R05919		(bta:509680)	false	0	99999	0	0
rn:R05920	R05920		(bta:525095)	false	0	99999	0	0
rn:R05921	R05921		(bta:519213)	false	0	99999	0	0
rn:R05922	R05922		(bta:616044)	false	0	99999	0	0
rn:R05925	R05925	2.4.2.26	(bta:493989) or (bta:541295)	false	0	99999	0	0
rn:R05926	R05926	2.4.1.133	(bta:507559)	false	0	99999	0	0
rn:R05927	R05927	2.4.1.134	(bta:522406)	false	0	99999	0	0
rn:R05928	R05928	2.4.1.135	(bta:404162)	false	0	99999	0	0
rn:R05929	R05929	2.4.1.174	(bta:509328) or (bta:528057)	false	0	99999	0	0
rn:R05930	R05930	2.4.1.223	(bta:540527) or (bta:783970)	false	0	99999	0	0
rn:R05931	R05931	2.4.1.226	(bta:528149) or (bta:540002) or (bta:100616099) or (bta:281690)	false	0	99999	0	0
rn:R05932	R05932	2.4.1.175	(bta:528149) or (bta:509328) or (bta:540002) or (bta:528057) or (bta:281690)	false	0	99999	0	0
rn:R05935	R05935	2.4.1.225	(bta:538602) or (bta:281151)	false	0	99999	0	0
rn:R05936	R05936	2.4.1.224	(bta:511060) or (bta:783970)	false	0	99999	0	0
rn:R05937	R05937	2.4.99.9	(bta:404164)	false	0	99999	0	0
rn:R05938	R05938	2.4.1.92	(bta:520159)	false	0	99999	0	0
rn:R05939	R05939	2.4.1.92	(bta:520159)	false	0	99999	0	0
rn:R05940	R05940	2.4.99.8	(bta:282352)	false	0	99999	0	0
rn:R05941	R05941	2.4.1.62	(bta:768038)	false	0	99999	0	0
rn:R05942	R05942	2.4.99.4	(bta:282351) or (bta:444879)	false	0	99999	0	0
rn:R05943	R05943		(bta:497020)	false	0	99999	0	0
rn:R05945	R05945		(bta:407222)	false	0	99999	0	0
rn:R05946	R05946	2.4.1.92	(bta:520159)	false	0	99999	0	0
rn:R05947	R05947		(bta:282352) or (bta:497020)	false	0	99999	0	0
rn:R05948	R05948	2.4.1.62	(bta:768038)	false	0	99999	0	0
rn:R05949	R05949	2.4.99.4	(bta:282351) or (bta:444879)	false	0	99999	0	0
rn:R05950	R05950		(bta:497020)	false	0	99999	0	0
rn:R05951	R05951		(bta:407222)	false	0	99999	0	0
rn:R05952	R05952	2.4.1.92	(bta:520159)	false	0	99999	0	0
rn:R05953	R05953	2.4.1.62	(bta:768038)	false	0	99999	0	0
rn:R05956	R05956	2.4.1.62	(bta:768038)	false	0	99999	0	0
rn:R05957	R05957	2.4.99.4	(bta:282351) or (bta:444879)	false	0	99999	0	0
rn:R05958	R05958		(bta:497020)	false	0	99999	0	0
rn:R05959	R05959		(bta:540995)	false	0	99999	0	0
rn:R05960	R05960	2.4.1.228	(bta:618369)	true	-99999	99999	0	0
rn:R05961	R05961	3.2.1.22	(bta:104968418) or (bta:532742)	true	-99999	99999	0	0
rn:R05962	R05962	2.4.1.79	(bta:767844)	true	-99999	99999	0	0
rn:R05963	R05963	3.2.1.52	(bta:504468) or (bta:786974) or (bta:618571)	true	-99999	99999	0	0
rn:R05964	R05964		(bta:614873)	true	-99999	99999	0	0
rn:R05965	R05965	2.4.1.88	(bta:100852185) or (bta:618517)	true	-99999	99999	0	0
rn:R05966	R05966	3.2.1.49	(bta:533357)	true	-99999	99999	0	0
rn:R05967	R05967	2.4.99.4	(bta:282351) or (bta:444879)	true	-99999	99999	0	0
rn:R05968	R05968	2.4.1.69	(bta:281175) or (bta:281174) or (bta:281483)	true	-99999	99999	0	0
rn:R05970	R05970	2.4.1.141	(bta:515282) or (bta:506537)	false	0	99999	0	0
rn:R05971	R05971	2.4.1.206	(bta:101904668) or (bta:767899)	false	0	99999	0	0
rn:R05972	R05972	2.4.1.142	(bta:507210)	false	0	99999	0	0
rn:R05973	R05973	2.4.1.132	(bta:538899)	false	0	99999	0	0
rn:R05974	R05974	2.4.1.149	(bta:515585) or (bta:618055) or (bta:784997)	false	0	99999	0	0
rn:R05975	R05975	2.4.1.149	(bta:515585) or (bta:534619) or (bta:618055) or (bta:784997)	false	0	99999	0	0
rn:R05976	R05976	2.4.99.18	(bta:534231) or (bta:539818) or (bta:615007) or (bta:507939) or (bta:614538) or (bta:510682)	false	0	99999	0	0
rn:R05977	R05977	2.4.1.275	(bta:515771) or (bta:100125390) or (bta:281781) or (bta:511328)	false	0	99999	0	0
rn:R05978	R05978	2.4.1.87	(bta:281780)	false	0	99999	0	0
rn:R05979	R05979	3.2.1.106	(bta:516155)	false	0	99999	0	0
rn:R05980	R05980	3.2.1.84	(bta:540155)	false	0	99999	0	0
rn:R05981	R05981	3.2.1.84	(bta:540155)	false	0	99999	0	0
rn:R05982	R05982	3.2.1.113	(bta:100336900) or (bta:532645) or (bta:615012) or (bta:530027)	false	0	99999	0	0
rn:R05983	R05983	2.4.1.101	(bta:534248)	false	0	99999	0	0
rn:R05984	R05984	3.2.1.114	(bta:521539) or (bta:527449)	false	0	99999	0	0
rn:R05985	R05985	2.4.1.143	(bta:101906103)	false	0	99999	0	0
rn:R05986	R05986	2.4.1.144	(bta:520087)	false	0	99999	0	0
rn:R05987	R05987	2.4.1.145	(bta:282276) or (bta:526256) or (bta:101907024)	false	0	99999	0	0
rn:R05988	R05988	2.4.1.68	(bta:281177)	false	0	99999	0	0
rn:R05991	R05991	2.4.1.155	(bta:537595) or (bta:785213)	false	0	99999	0	0
rn:R05992	R05992	2.4.1.201	(bta:539661)	false	0	99999	0	0
rn:R06004	R06004	3.2.1.52	(bta:504468) or (bta:786974) or (bta:618571)	false	0	99999	0	0
rn:R06006	R06006		(bta:614873) or (bta:539815) or (bta:539027)	false	0	99999	0	0
rn:R06010	R06010	3.2.1.23	(bta:507188)	false	0	99999	0	0
rn:R06024	R06024	2.4.1.69	(bta:281175) or (bta:281174) or (bta:281483)	false	0	99999	0	0
rn:R06025	R06025	2.4.1.152	(bta:282853)	false	0	99999	0	0
rn:R06026	R06026	2.4.99.10	(bta:444860)	false	0	99999	0	0
rn:R06027	R06027		(bta:281175) or (bta:281174) or (bta:281483)	false	0	99999	0	0
rn:R06029	R06029	2.4.1.37	(bta:515340)	false	0	99999	0	0
rn:R06031	R06031	2.4.1.69	(bta:281175) or (bta:281174) or (bta:281483)	false	0	99999	0	0
rn:R06032	R06032	2.4.99.8	(bta:282352)	false	0	99999	0	0
rn:R06033	R06033		(bta:515771) or (bta:281781) or (bta:511328)	false	0	99999	0	0
rn:R06035	R06035	2.4.1.69	(bta:281175) or (bta:281174) or (bta:281483)	false	0	99999	0	0
rn:R06037	R06037	2.4.99.10	(bta:444860)	false	0	99999	0	0
rn:R06038	R06038	2.4.1.152	(bta:282853)	false	0	99999	0	0
rn:R06039	R06039	2.4.1.152	(bta:338077) or (bta:282854) or (bta:282853)	false	0	99999	0	0
rn:R06041	R06041	2.4.1.69	(bta:281175) or (bta:281174) or (bta:281483)	false	0	99999	0	0
rn:R06075	R06075	2.4.1.152	(bta:338077)	false	0	99999	0	0
rn:R06076	R06076	2.4.1.152	(bta:282853)	false	0	99999	0	0
rn:R06095	R06095	2.4.1.152	(bta:282853)	false	0	99999	0	0
rn:R06153	R06153	2.4.99.6	(bta:404163) or (bta:444859)	false	0	99999	0	0
rn:R06156	R06156	2.4.1.69	(bta:281175) or (bta:281174) or (bta:281483)	false	0	99999	0	0
rn:R06167	R06167	2.4.1.40	(bta:515340)	false	0	99999	0	0
rn:R06168	R06168	2.4.1.37	(bta:515340)	false	0	99999	0	0
rn:R06169	R06169	2.4.1.87	(bta:281780)	false	0	99999	0	0
rn:R06187	R06187	2.4.1.40	(bta:515340)	false	0	99999	0	0
rn:R06189	R06189	2.4.1.150	(bta:100848875) or (bta:520336)	false	0	99999	0	0
rn:R06190	R06190	2.4.1.37	(bta:515340)	false	0	99999	0	0
rn:R06191	R06191	2.4.1.40	(bta:515340)	false	0	99999	0	0
rn:R06193	R06193	2.4.1.40	(bta:515340)	false	0	99999	0	0
rn:R06197	R06197	2.4.1.40	(bta:515340)	false	0	99999	0	0
rn:R06221	R06221		(bta:282853)	false	0	99999	0	0
rn:R06222	R06222		(bta:282854)	false	0	99999	0	0
rn:R06224	R06224		(bta:282854)	false	0	99999	0	0
rn:R06227	R06227		(bta:282854)	false	0	99999	0	0
rn:R06230	R06230		(bta:282854)	false	0	99999	0	0
rn:R06258	R06258	2.4.1.258	(bta:614624)	false	0	99999	0	0
rn:R06259	R06259	2.4.1.259	(bta:504346)	false	0	99999	0	0
rn:R06260	R06260	2.4.1.260	(bta:100125314)	false	0	99999	0	0
rn:R06261	R06261	2.4.1.261	(bta:504346)	false	0	99999	0	0
rn:R06519	R06519		(bta:507290) or (bta:540994)	false	0	99999	0	0
rn:R06778	R06778		(bta:613630)	true	-99999	99999	0	0
rn:R07042	R07042	1.14.14.1	(bta:785540) or (bta:530929) or (bta:616593) or (bta:510406) or (bta:511498) or (bta:535243) or (bta:521656) or (bta:511936)	false	0	99999	0	0
rn:R07043	R07043	1.14.14.1	(bta:785540) or (bta:530929) or (bta:616593) or (bta:510406) or (bta:511498) or (bta:535243) or (bta:521656) or (bta:511936)	false	0	99999	0	0
rn:R07044	R07044	1.14.14.1	(bta:530929) or (bta:510406) or (bta:521656) or (bta:511936)	false	0	99999	0	0
rn:R07045	R07045	1.14.14.1	(bta:530929) or (bta:510406) or (bta:521656) or (bta:511936)	false	0	99999	0	0
rn:R07046	R07046	1.14.14.1 / 1.14.15.3	(bta:282213)	false	0	99999	0	0
rn:R07048	R07048	1.14.14.1	(bta:785540) or (bta:530929) or (bta:530571) or (bta:504769) or (bta:616593) or (bta:510406) or (bta:511498) or (bta:535243) or (bta:521656) or (bta:511936)	false	0	99999	0	0
rn:R07050	R07050	1.14.14.1	(bta:516085)	false	0	99999	0	0
rn:R07051	R07051	1.14.14.1	(bta:785540) or (bta:530929) or (bta:530571) or (bta:504769) or (bta:616593) or (bta:510406) or (bta:511498) or (bta:535243) or (bta:521656) or (bta:511936)	false	0	99999	0	0
rn:R07052	R07052	1.14.14.1	(bta:785540) or (bta:530929) or (bta:530571) or (bta:504769) or (bta:616593) or (bta:510406) or (bta:511498) or (bta:535243) or (bta:521656) or (bta:511936)	false	0	99999	0	0
rn:R07054	R07054	1.14.14.1	(bta:785540) or (bta:616593) or (bta:511498) or (bta:535243)	false	0	99999	0	0
rn:R07055	R07055	1.14.14.1	(bta:282214) or (bta:526682) or (bta:507988)	false	0	99999	0	0
rn:R07056	R07056	1.14.14.1	(bta:282214) or (bta:526682) or (bta:507988)	false	0	99999	0	0
rn:R07377	R07377		(bta:509819)	false	0	99999	0	0
rn:R07384	R07384	2.7.8.1	(bta:504650) or (bta:506381)	true	-99999	99999	0	0
rn:R07385	R07385	3.1.4.4	(bta:522159) or (bta:789315) or (bta:613932) or (bta:514554)	false	0	99999	0	0
rn:R07389	R07389	2.7.8.2	(bta:504650) or (bta:511291)	false	0	99999	0	0
rn:R07390	R07390		(bta:512761)	false	0	99999	0	0
rn:R07412	R07412		(bta:517811)	false	0	99999	0	0
rn:R07483	R07483	1.3.1.70	(bta:282384)	false	0	99999	0	0
rn:R07484	R07484	5.3.3.5	(bta:515569)	false	0	99999	0	0
rn:R07486	R07486	1.14.21.6	(bta:525154)	false	0	99999	0	0
rn:R07487	R07487	1.3.1.21	(bta:514745)	false	0	99999	0	0
rn:R07488	R07488	1.3.1.72	(bta:533726)	false	0	99999	0	0
rn:R07491	R07491	1.14.21.6	(bta:525154)	false	0	99999	0	0
rn:R07492	R07492	1.3.1.21	(bta:514745)	false	0	99999	0	0
rn:R07493	R07493	1.3.1.72	(bta:533726)	false	0	99999	0	0
rn:R07494	R07494	1.1.1.170	(bta:616694)	false	0	99999	0	0
rn:R07498	R07498	1.3.1.72	(bta:533726)	true	-99999	99999	0	0
rn:R07499	R07499	1.3.1.72	(bta:533726)	true	-99999	99999	0	0
rn:R07507	R07507	1.3.1.72	(bta:533726)	true	-99999	99999	0	0
rn:R07509	R07509	1.14.13.72	(bta:785044) or (bta:504481)	false	0	99999	0	0
rn:R07599	R07599	1.2.4.4	(bta:282150) or (bta:282149)	false	0	99999	0	0
rn:R07600	R07600	1.2.4.4	(bta:282150) or (bta:282149)	false	0	99999	0	0
rn:R07601	R07601	1.2.4.4	(bta:282150) or (bta:282149)	false	0	99999	0	0
rn:R07602	R07602	1.2.4.4	(bta:282150) or (bta:282149)	false	0	99999	0	0
rn:R07603	R07603	1.2.4.4	(bta:282150) or (bta:282149)	false	0	99999	0	0
rn:R07604	R07604	1.2.4.4	(bta:282150) or (bta:282149)	false	0	99999	0	0
rn:R07628	R07628		(bta:282407)	false	0	99999	0	0
rn:R07758	R07758	2.3.1.199	(bta:533333)	false	0	99999	0	0
rn:R07759	R07759	1.1.1.330	(bta:789567)	false	0	99999	0	0
rn:R07760	R07760	4.2.1.134	(bta:613886) or (bta:100125237) or (bta:615191) or (bta:618814)	false	0	99999	0	0
rn:R07762	R07762	2.3.1.179 / 2.3.1.199	(bta:513530)	false	0	99999	0	0
rn:R07763	R07763		(bta:789567)	false	0	99999	0	0
rn:R07764	R07764		(bta:613886) or (bta:100125237) or (bta:615191) or (bta:618814)	false	0	99999	0	0
rn:R07771	R07771		(bta:286864)	false	0	99999	0	0
rn:R07807	R07807	3.2.1.23	(bta:507188)	false	0	99999	0	0
rn:R07809	R07809	3.2.1.52	(bta:504468) or (bta:786974) or (bta:618571)	false	0	99999	0	0
rn:R07810	R07810	3.2.1.52	(bta:504468) or (bta:786974) or (bta:618571)	false	0	99999	0	0
rn:R07811	R07811	3.2.1.166	(bta:537343) or (bta:281230)	false	0	99999	0	0
rn:R07813	R07813	3.2.1.76	(bta:511050)	false	0	99999	0	0
rn:R07814	R07814	3.10.1.1	(bta:535442)	false	0	99999	0	0
rn:R07816	R07816	3.2.1.50	(bta:100851063) or (bta:789125)	false	0	99999	0	0
rn:R07818	R07818	3.2.1.31	(bta:515687)	false	0	99999	0	0
rn:R07822	R07822	3.2.1.76	(bta:511050)	false	0	99999	0	0
rn:R07824	R07824	3.2.1.35	(bta:616562) or (bta:281838) or (bta:527125) or (bta:518161) or (bta:515397) or (bta:353352) or (bta:509761)	false	0	99999	0	0
rn:R07825	R07825	3.2.1.35	(bta:616562) or (bta:281838) or (bta:527125) or (bta:518161) or (bta:515397) or (bta:353352) or (bta:509761)	false	0	99999	0	0
rn:R07859	R07859	3.1.1.4	(bta:525072) or (bta:531209) or (bta:535381) or (bta:507201) or (bta:615045) or (bta:504978) or (bta:506802) or (bta:506243) or (bta:503625) or (bta:527214) or (bta:526364) or (bta:282457) or (bta:527631) or (bta:614911) or (bta:505485) or (bta:521383) or (bta:100337447) or (bta:522866) or (bta:541294) or (bta:613966) or (bta:506508) or (bta:104974671) or (bta:494318)	false	0	99999	0	0
rn:R07860	R07860	3.1.1.32	(bta:506802)	false	0	99999	0	0
rn:R07861	R07861		(bta:521822)	false	0	99999	0	0
rn:R07888	R07888	1.3.3.6	(bta:513996) or (bta:510065)	false	0	99999	0	0
rn:R07891	R07891	2.3.1.16	(bta:508324)	false	0	99999	0	0
rn:R07892	R07892	1.3.3.6	(bta:513996) or (bta:510065)	false	0	99999	0	0
rn:R07895	R07895	2.3.1.16	(bta:508324)	false	0	99999	0	0
rn:R07896	R07896	1.3.3.6	(bta:513996) or (bta:510065)	false	0	99999	0	0
rn:R07899	R07899	2.3.1.16	(bta:508324)	false	0	99999	0	0
rn:R07933	R07933		(bta:521822)	false	0	99999	0	0
rn:R07934	R07934	1.3.3.6	(bta:513996) or (bta:510065)	false	0	99999	0	0
rn:R07935	R07935		(bta:281810)	false	0	99999	0	0
rn:R07936	R07936	1.1.1.211	(bta:281810)	false	0	99999	0	0
rn:R07937	R07937	2.3.1.16	(bta:508324)	false	0	99999	0	0
rn:R07940	R07940	2.3.1.5	(bta:512603)	false	0	99999	0	0
rn:R07943	R07943	1.14.14.1	(bta:503552)	false	0	99999	0	0
rn:R07945	R07945	1.14.14.1	(bta:503552)	false	0	99999	0	0
rn:R07950	R07950	1.3.3.6	(bta:513996) or (bta:510065)	false	0	99999	0	0
rn:R07951	R07951		(bta:281810)	false	0	99999	0	0
rn:R07952	R07952	1.1.1.211	(bta:281810)	false	0	99999	0	0
rn:R07953	R07953	2.3.1.16	(bta:508324)	false	0	99999	0	0
rn:R07959	R07959		(bta:503552)	true	-99999	99999	0	0
rn:R07960	R07960		(bta:503552)	true	-99999	99999	0	0
rn:R07981	R07981	1.7.3.3	(bta:514113)	false	0	99999	0	0
rn:R08107	R08107		(bta:783989)	false	0	99999	0	0
rn:R08178	R08178	3.1.2.2	(bta:511033) or (bta:512541) or (bta:511431) or (bta:514788)	false	0	99999	0	0
rn:R08179	R08179	3.1.2.2	(bta:511033) or (bta:512541) or (bta:511431)	false	0	99999	0	0
rn:R08180	R08180	3.1.2.2	(bta:511033) or (bta:512541) or (bta:511431)	false	0	99999	0	0
rn:R08181	R08181	3.1.2.2	(bta:511033) or (bta:512541) or (bta:511431) or (bta:514788)	false	0	99999	0	0
rn:R08182	R08182	3.1.2.2	(bta:511033) or (bta:512541) or (bta:511431)	false	0	99999	0	0
rn:R08183	R08183	3.1.2.2	(bta:511033) or (bta:512541) or (bta:511431)	false	0	99999	0	0
rn:R08255	R08255	3.1.1.1	(bta:505928) or (bta:508916) or (bta:512098)	false	0	99999	0	0
rn:R08258	R08258	3.1.1.1	(bta:505928) or (bta:508916) or (bta:512098)	false	0	99999	0	0
rn:R08259	R08259	2.4.1.17	(bta:511743) or (bta:100296421) or (bta:286792) or (bta:530553) or (bta:781478) or (bta:515638) or (bta:751790) or (bta:615303) or (bta:100138908) or (bta:533587) or (bta:100138004) or (bta:100140261) or (bta:540615)	false	0	99999	0	0
rn:R08261	R08261	2.4.1.17	(bta:511743) or (bta:100296421) or (bta:286792) or (bta:530553) or (bta:515638) or (bta:751790) or (bta:615303) or (bta:100138908) or (bta:533587) or (bta:100138004) or (bta:100140261) or (bta:540615)	false	0	99999	0	0
rn:R08262	R08262	2.4.1.17	(bta:511743) or (bta:100296421) or (bta:286792) or (bta:530553) or (bta:515638) or (bta:751790) or (bta:615303) or (bta:100138908) or (bta:533587) or (bta:100138004) or (bta:100140261) or (bta:540615)	false	0	99999	0	0
rn:R08263	R08263	2.4.1.17	(bta:511743) or (bta:100296421) or (bta:286792) or (bta:530553) or (bta:515638) or (bta:751790) or (bta:615303) or (bta:100138908) or (bta:533587) or (bta:100138004) or (bta:100140261) or (bta:540615)	false	0	99999	0	0
rn:R08293	R08293	1.14.14.1	(bta:503552)	false	0	99999	0	0
rn:R08294	R08294	1.14.14.1	(bta:503552)	false	0	99999	0	0
rn:R08303	R08303		(bta:282213)	false	0	99999	0	0
rn:R08304	R08304		(bta:282213)	false	0	99999	0	0
rn:R08383	R08383		(bta:505995) or (bta:369021) or (bta:281448)	true	-99999	99999	0	0
rn:R08390	R08390	1.14.14.1 / 1.14.15.3	(bta:785540) or (bta:530571) or (bta:504769) or (bta:616593) or (bta:511498) or (bta:535243)	false	0	99999	0	0
rn:R08391	R08391	1.14.14.1	(bta:282214) or (bta:526682) or (bta:507988)	false	0	99999	0	0
rn:R08392	R08392	1.14.14.1	(bta:785540) or (bta:530571) or (bta:504769) or (bta:616593) or (bta:511498) or (bta:535243) or (bta:514971)	false	0	99999	0	0
rn:R08414	R08414		(bta:509102)	true	-99999	99999	0	0
rn:R08430	R08430		(bta:508916) or (bta:512098)	true	-99999	99999	0	0
rn:R08557	R08557	1.1.1.1	(bta:505218)	true	-99999	99999	0	0
rn:R08558	R08558	1.1.1.1	(bta:505218)	true	-99999	99999	0	0
rn:R08758	R08758	1.14.13.15	(bta:511960)	false	0	99999	0	0
rn:R08759	R08759	1.14.13.15	(bta:511960)	false	0	99999	0	0
rn:R08773	R08773		(bta:511624)	true	-99999	99999	0	0
rn:R08774	R08774	2.1.1.201	(bta:533208)	true	-99999	99999	0	0
rn:R08775	R08775		(bta:504771)	true	-99999	99999	0	0
rn:R09037	R09037		(bta:520912) or (bta:515177)	false	0	99999	0	0
rn:R09405	R09405	1.14.14.1	(bta:503552)	false	0	99999	0	0
rn:R09406	R09406	1.14.14.1	(bta:540707)	false	0	99999	0	0
rn:R09407	R09407	1.14.14.1	(bta:503552)	false	0	99999	0	0
rn:R09408	R09408	1.14.14.1	(bta:540707)	false	0	99999	0	0
rn:R09416	R09416	1.14.14.1	(bta:511470)	false	0	99999	0	0
rn:R09418	R09418	1.14.14.1	(bta:511470) or (bta:282870)	false	0	99999	0	0
rn:R09421	R09421	1.14.14.1	(bta:540707)	false	0	99999	0	0
rn:R09423	R09423	1.14.14.1	(bta:540707)	false	0	99999	0	0
rn:R09424	R09424	1.14.14.1	(bta:540707)	false	0	99999	0	0
rn:R09425	R09425	1.14.14.1	(bta:540707)	false	0	99999	0	0
rn:R09442	R09442	1.14.14.1	(bta:511470) or (bta:282870)	false	0	99999	0	0
rn:R10151	R10151		(bta:781996) or (bta:510767) or (bta:100847700) or (bta:104968582)	false	0	99999	0	0
rn:R10404	R10404		(bta:359716) or (bta:100848415) or (bta:281119) or (bta:353354)	true	-99999	99999	0	0
rn:R10687	R10687	3.4.17.21	(bta:505865)	false	0	99999	0	0
rn:R10688	R10688	3.4.17.21	(bta:505865)	false	0	99999	0	0
RX:glutathione R-transferase	R03522	2.5.1.18	(bta:516190) or (bta:613905) or (bta:517724) or (bta:533917) or (bta:525938) or (bta:493719) or (bta:768055) or (bta:327709) or (bta:507346) or (bta:281806) or (bta:281805) or (bta:777644) or (bta:785216) or (bta:521685) or (bta:615507) or (bta:615514) or (bta:615537) or (bta:615552) or (bta:783879) or (bta:613498) or (bta:505642)	false	0	99999	0	0
S-(2,2-dichloro-1-hydroxy)ethyl-glutathione 2,2-dichloroacetaldehyde-lyase (glutathione-forming)	R07091	2.5.1.18	(bta:516190) or (bta:613905) or (bta:517724) or (bta:533917) or (bta:525938) or (bta:493719) or (bta:768055) or (bta:327709) or (bta:507346) or (bta:281806) or (bta:281805) or (bta:777644) or (bta:785216) or (bta:521685) or (bta:615507) or (bta:615514) or (bta:615537) or (bta:615552) or (bta:783879) or (bta:613498) or (bta:505642)	false	0	99999	0	0
S-(2E,6E)-farnesyl-L-cysteine oxidase	R09562	1.8.3.5 / 1.8.3.6	(bta:100125835)	false	0	99999	0	0
S-Adenosyl-L-homocysteine hydrolase	R00192	3.3.1.1	(bta:532836) or (bta:508158) or (bta:505511)	false	0	99999	0	0
S-Adenosyl-L-homocysteine:N-acetylserotonin O-methyltransferase	R03130	2.1.1.4	(bta:281013)	false	0	99999	0	0
S-adenosyl-L-methionine carboxy-lyase [(5-deoxy-5-adenosyl)(3-aminopropyl)methylsulfonium-forming]	R00178	4.1.1.50	(bta:280997)	false	0	99999	0	0
S-adenosyl-L-methionine:2-Hydroxyestrone O-methyltransferase	R04762	2.1.1.6	(bta:101907308) or (bta:618278)	false	0	99999	0	0
S-adenosyl-L-methionine:3-hydroxy-2-methoxy-5-methyl-6-(all-trans-polyprenyl)-1,4-benzoquinone 3-O-methyltransferase	R08781	2.1.1.64	(bta:540298)	true	-99999	99999	0	0
S-adenosyl-L-methionine:3-Polyprenyl-4,5-dihydroxylate 5-O-methyltransferase	R08771	2.1.1.114	(bta:540298)	true	-99999	99999	0	0
S-adenosyl-L-methionine:6-mercaptopurin S-methyltransferase	R08236	2.1.1.67	(bta:511644)	false	0	99999	0	0
S-adenosyl-L-methionine:6-thioguanosine monophosphate S-methyltransferase	R08246	2.1.1.67	(bta:511644)	false	0	99999	0	0
S-adenosyl-L-methionine:6-thioinosine 5'-monophosphate S-methyltransferase	R08239	2.1.1.67	(bta:511644)	false	0	99999	0	0
S-Adenosyl-L-methionine:amine N-methyltransferase	R02174	2.1.1.49	(bta:527922)	false	0	99999	0	0
S-Adenosyl-L-methionine:catechol O-methyltransferase	R04887	2.1.1.6	(bta:101907308) or (bta:618278)	true	-99999	99999	0	0
S-Adenosyl-L-methionine:catechol O-methyltransferase	R04881	2.1.1.6	(bta:101907308) or (bta:618278)	false	0	99999	0	0
S-Adenosyl-L-methionine:catechol O-methyltransferase	R03304	2.1.1.6	(bta:101907308) or (bta:618278)	false	0	99999	0	0
S-Adenosyl-L-methionine:catechol O-methyltransferase	R02920	2.1.1.6	(bta:101907308) or (bta:618278)	false	0	99999	0	0
S-Adenosyl-L-methionine:catechol O-methyltransferase	R02534	2.1.1.6	(bta:101907308) or (bta:618278)	false	0	99999	0	0
S-Adenosyl-L-methionine:catechol O-methyltransferase	R04301	2.1.1.6	(bta:101907308) or (bta:618278)	false	0	99999	0	0
S-adenosyl-L-methionine:cytochrome-c-L-lysine N6-methyltransferase	R04867	2.1.1.43 / 2.1.1.60	(bta:540563) or (bta:508330) or (bta:515928) or (bta:785776) or (bta:539860) or (bta:523047) or (bta:100138100) or (bta:506805) or (bta:540769) or (bta:532622) or (bta:511299) or (bta:536936) or (bta:510442) or (bta:519777) or (bta:539121) or (bta:782887) or (bta:534913) or (bta:789336) or (bta:767828) or (bta:509382) or (bta:540197) or (bta:514062) or (bta:514102) or (bta:528606) or (bta:513054)	false	0	99999	0	0
S-adenosyl-L-methionine:cytochrome-c-L-lysine N6-methyltransferase	R04866	2.1.1.43 / 2.1.1.60	(bta:540563) or (bta:508330) or (bta:515928) or (bta:785776) or (bta:539860) or (bta:523047) or (bta:100138100) or (bta:506805) or (bta:540769) or (bta:532622) or (bta:511299) or (bta:536936) or (bta:510442) or (bta:519777) or (bta:539121) or (bta:782887) or (bta:534913) or (bta:789336) or (bta:767828) or (bta:509382) or (bta:540197) or (bta:514062) or (bta:514102) or (bta:528606) or (bta:513054)	false	0	99999	0	0
S-adenosyl-L-methionine:dimethyl-selenide Se-methyltransferase	R09370	2.1.1.96	(bta:527922)	true	-99999	99999	0	0
S-adenosyl-L-methionine:DNA (cytosine-5-)-methyltransferase	R04858	2.1.1.37	(bta:359716) or (bta:100848415) or (bta:281119) or (bta:353354)	false	0	99999	0	0
S-Adenosyl-L-methionine:histamine N-tele-methyltransferase	R02155	2.1.1.8	(bta:613413)	false	0	99999	0	0
S-Adenosyl-L-methionine:N-acetylserotonin O-methyltransferase	R04905	2.1.1.4	(bta:281013)	false	0	99999	0	0
S-Adenosyl-L-methionine:nicotinamide N-methyltransferase	R01269	2.1.1.1	(bta:511161)	false	0	99999	0	0
S-Adenosyl-L-methionine:phenylethanolamine N-methyltransferase	R02533	2.1.1.28	(bta:281413)	false	0	99999	0	0
S-adenosyl-L-methionine:phosphatidyl-N-dimethylethanolamine N-methyltransferase	R01320		(bta:360197)	false	0	99999	0	0
S-adenosyl-L-methionine:phosphatidyl-N-methylethanolamine N-methyltransferase	R03424		(bta:360197)	false	0	99999	0	0
S-adenosyl-L-methionine:phosphatidylethanolamine N-methyltransferase	R02056	2.1.1.17	(bta:360197)	false	0	99999	0	0
S-Adenosyl-L-methionine:protein-C-terminal-S-farnesyl-L-cysteine O-methyltransferase	R04496	2.1.1.100	(bta:785548)	false	0	99999	0	0
S-adenosylmethioninamine:cadaverine 3-aminopropyltransferase	R08359	2.5.1.16	(bta:505916)	false	0	99999	0	0
S-adenosylmethioninamine:putrescine 3-aminopropyltransferase	R01920	2.5.1.16	(bta:505916)	false	0	99999	0	0
S-adenosylmethioninamine:spermidine 3-aminopropyltransferase	R02869	2.5.1.16 / 2.5.1.22	(bta:615950)	false	0	99999	0	0
S-Aminomethyldihydrolipoylprotein:(6S)-tetrahydrofolate aminomethyltransferase (ammonia-forming)	R02300	2.1.2.10	(bta:280719)	false	0	99999	0	0
S-aminomethyldihydrolipoylprotein:(6S)-tetrahydrofolate aminomethyltransferase (ammonia-forming)	R04125	2.1.2.10	(bta:280719)	false	0	99999	0	0
S-methyl-5'-thioadenosine:phosphate S-methyl-5-thio-alpha-D-ribosyl-transferase	R01402	2.4.2.28	(bta:782907)	false	0	99999	0	0
S-methyl-5-thio-D-ribulose-1-phosphate hydro-lyase	R07392	4.2.1.109	(bta:508345)	false	0	99999	0	0
Se-methyl-L-selenocysteine methaneselenol-lyase (deaminating pyruvate-forming)	R09366	4.4.1.1 / 4.4.1.13	(bta:539159)	false	0	99999	0	0
sedoheptulose 1,7-bisphosphate D-glyceraldehyde-3-phosphate-lyase	R01829	4.1.2.13	(bta:515263) or (bta:509566) or (bta:504584)	true	-99999	99999	0	0
sedoheptulose-7-phosphate:D-glyceraldehyde-3-phosphate glyceronetransferase	R01827	2.2.1.2	(bta:513453)	true	-99999	99999	0	0
sedoheptulose-7-phosphate:D-glyceraldehyde-3-phosphate glycolaldehyde transferase	R01641	2.2.1.1	(bta:507517) or (bta:509186) or (bta:445425)	true	-99999	99999	0	0
sedoheptulose-7-phosphate:D-glyceraldehyde-3-phosphate glycolaldehydetransferase	R06590	2.2.1.1	(bta:507517) or (bta:509186) or (bta:445425)	true	-99999	99999	0	0
Selenomethionine methanethiol-lyase (deaminating)	R04770	4.4.1.1	(bta:539159)	false	0	99999	0	0
Selenomethionine:tRNAMet ligase (AMP-forming)	R04773	6.1.1.10	(bta:512531) or (bta:514726)	false	0	99999	0	0
selenophosphate:O-phospho-L-seryl-tRNA(Sec) selenium transferase	R08224	2.9.1.2	(bta:518874)	false	0	99999	0	0
sn-Glycero-3-phosphocholine glycerophosphohydrolase	R01030	3.1.4.2	(bta:518469)	false	0	99999	0	0
sn-Glycero-3-phosphoethanolamine glycerophosphohydrolase	R01470	3.1.4.2	(bta:518469)	false	0	99999	0	0
sn-glycerol-3-phosphate phosphohydrolase	R00841		(bta:538702) or (bta:505987) or (bta:540143)	true	-99999	99999	0	0
sn-Glycerol-3-phosphate:(acceptor) 2-oxidoreductase	R00848	1.1.5.3	(bta:504948)	true	-99999	99999	0	0
sn-Glycerol-3-phosphate:NAD+ 2-oxidoreductase	R00842	1.1.1.8	(bta:525042) or (bta:514456)	true	-99999	99999	0	0
SN38 glucuronide glucuronosohydrolase	R08260	3.2.1.31	(bta:515687)	false	0	99999	0	0
spermidine:oxygen oxidoreductase (spermidine-forming)	R09076	1.5.3.16	(bta:527211)	false	0	99999	0	0
Sphinganine-1-phosphate pamlmitaldehyde-lyase	R02464	4.1.2.27	(bta:522515)	false	0	99999	0	0
Sphinganine:NADP+ 3-oxidoreductase	R02978	1.1.1.102	(bta:505558)	false	0	99999	0	0
Sphingomyelin cholinephosphohydrolase	R02541	3.1.4.12	(bta:509018) or (bta:505388) or (bta:507207) or (bta:514201) or (bta:521021) or (bta:505097)	false	0	99999	0	0
sphingosine-1-phosphate palmitaldehyde-lyase (phosphoethanolamine-forming)	R06516	4.1.2.27	(bta:522515)	false	0	99999	0	0
squalene synthase	R06223	2.5.1.21	(bta:281767)	true	-99999	99999	0	0
squalene,NADPH:oxygen oxidoreductase (2,3-epoxidizing)	R02874	1.14.13.132	(bta:526535)	false	0	99999	0	0
stearoyl-CoA hydrolase	R08174	3.1.2.2	(bta:511033) or (bta:786798) or (bta:512541) or (bta:511431) or (bta:514788) or (bta:530653)	false	0	99999	0	0
Steroid,hydrogen-donor:oxygen oxidoreductase (17-alpha-hydroxylating)	R04852	1.14.99.9	(bta:281739) or (bta:104968612) or (bta:101908425)	false	0	99999	0	0
steroid,reduced ferredoxin:oxygen oxidoreductase (11-hydroxylating)	R02843	1.14.15.4	(bta:787628) or (bta:282422)	false	0	99999	0	0
steroid,reduced-adrenal-ferredoxin:oxygen oxidoreductase (11-hydroxylating)	R03329	1.14.15.4	(bta:787628) or (bta:282422)	false	0	99999	0	0
sterol,NADPH:oxygen oxidoreductase (14-methyl cleaving)	R05731	1.14.13.70	(bta:505060)	false	0	99999	0	0
substrate,reduced-flaboprotein:oxygen oxidoreductase (RH-hydroxylating or -epoxidizing)	R03629	1.14.14.1	(bta:511470) or (bta:282870) or (bta:503552)	false	0	99999	0	0
succinate-semialdehyde:NAD+ oxidoreductase	R00713	1.2.1.24	(bta:532724)	false	0	99999	0	0
succinate-semialdehyde:NADP+ oxidoreductase	R00714		(bta:532724)	true	-99999	99999	0	0
Succinate:CoA ligase (ADP-forming)	R00405	6.2.1.5	(bta:511090) or (bta:537713) or (bta:509983)	true	-99999	99999	0	0
Succinate:CoA ligase (GDP-forming)	R00432	6.2.1.4	(bta:511090) or (bta:537713) or (bta:509983)	true	-99999	99999	0	0
Succinate:CoA ligase (IDP-forming)	R00727	6.2.1.4	(bta:511090) or (bta:537713) or (bta:509983)	true	-99999	99999	0	0
succinate:NAD+ oxidoreductase	R00402		(bta:327696) or (bta:286840) or (bta:281481) or (bta:281480)	true	-99999	99999	0	0
succinate:quinone oxidoreductase	R02164	1.3.5.1	(bta:327696) or (bta:286840) or (bta:281481) or (bta:281480)	true	-99999	99999	0	0
succinyl-CoA:(S)-malate CoA-transferase	R00406		(bta:511090) or (bta:537713) or (bta:509983)	true	-99999	99999	0	0
succinyl-CoA:acetate CoA-transferase	R10343		(bta:511090) or (bta:537713) or (bta:509983)	true	-99999	99999	0	0
succinyl-CoA:acetoacetate CoA-transferase	R00410	2.8.3.5	(bta:782973) or (bta:535804) or (bta:100297708) or (bta:104968592)	true	-99999	99999	0	0
succinyl-CoA:enzyme N6-(dihydrolipoyl)lysine S-succinyltransferase	R02570	2.3.1.61	(bta:506888)	true	-99999	99999	0	0
sucrose alpha-glucohydrolase	R00802	3.2.1.20 / 3.2.1.48	(bta:504366)	false	0	99999	0	0
Sulfatide sulfohydrolase	R04856	3.1.6.8	(bta:505514)	false	0	99999	0	0
sulfide:quinone oxidoreductase	R10152		(bta:507858)	false	0	99999	0	0
Sulfite:oxygen oxidoreductase	R00533	1.8.3.1	(bta:509837)	false	0	99999	0	0
Sulfur:oxygen oxidoreductase	R00781	1.13.11.18	(bta:509150)	true	-99999	99999	0	0
tamoxifen,NADPH:oxygen oxidoreductase (N-oxide-forming)	R08266	1.14.13.8	(bta:504401) or (bta:508781) or (bta:539356) or (bta:517828) or (bta:788719) or (bta:281167) or (bta:100849673)	false	0	99999	0	0
Testosterone delta5-delat4-isomerase	R02499	1.1.1.145 / 5.3.3.1	(bta:281824)	false	0	99999	0	0
testosterone,reduced-flavoprotein:oxygen 19-oxidoreductase	R02501	1.14.14.14	(bta:281740)	false	0	99999	0	0
Testosterone:NAD+ 17-oxidoreductase	R01836	1.1.1.239	(bta:515710) or (bta:532422) or (bta:533086)	true	-99999	99999	0	0
testosterone:NADP+ 17-oxidoreductase	R01838	1.1.1.64	(bta:616934) or (bta:100337056)	true	-99999	99999	0	0
tetradecanoyl-CoA:electron-transfer flavoprotein 2,3-oxidoreductase	R03990	1.3.3.6 / 1.3.8.7 / 1.3.8.8 / 1.3.8.9	(bta:282130)	false	0	99999	0	0
tetradecanoyl-[acp]:NAD+ trans-2-oxidoreductase	R04966		(bta:281152)	true	-99999	99999	0	0
tetradecanoyl-[acp]:NADP+ trans-2-oxidoreductase	R04967	2.3.1.85	(bta:281152)	true	-99999	99999	0	0
tetradecanoyl-[acyl-carrier protein] hydrolase	R08159		(bta:281152)	false	0	99999	0	0
Tetradecanoyl-[acyl-carrier protein]:malonyl-[acyl-carrier-protein] C-acyltransferase (decarboxylating)	R04968	2.3.1.85 / 2.3.1.179	(bta:281152)	false	0	99999	0	0
Tetrahydrobiopterin:NADP+ oxidoreductase	R01813	1.1.1.153	(bta:533836)	false	0	99999	0	0
Tetrahydrocorticosterone:NADP+ 11-oxidoreductase	R04840	1.1.1.146	(bta:282589)	false	0	99999	0	0
Tetrahydrofolate:L-glutamate gamma-ligase (ADP-forming)	R00942	6.3.2.17	(bta:505809)	true	-99999	99999	0	0
tetrahydropteroyl-gamma-polyglutamate:L-glutamate gamma-ligase (ADP-forming)	R04241	6.3.2.17	(bta:505809)	true	-99999	99999	0	0
tetrahydropteroyl-poly-gamma-glutamate gamma-glutamylhydrolase	R04242	3.4.19.9	(bta:525303)	false	0	99999	0	0
Thiamin diphosphate phosphohydrolase	R00615	3.6.1.15	(bta:521103)	false	0	99999	0	0
Thiamin-triphosphate phosphohydrolase	R00618	3.6.1.28	(bta:282090)	false	0	99999	0	0
thiocarboxylated molybdopterin synthase:cyclic pyranopterin phosphate sulfurtransferase	R09395	2.8.1.12	(bta:507986)	false	0	99999	0	0
thioredoxin:(5Z,9alpha,11alpha,13E,15S)-9,11-epidioxy-15-hydroxy-prosta-5,13-dienoate oxidoreductase	R09506	1.11.1.20	(bta:617001)	false	0	99999	0	0
thiosulfate:cyanide sulfurtranserase	R01931	2.8.1.1	(bta:783512) or (bta:783474) or (bta:507313) or (bta:280946)	false	0	99999	0	0
thymidylate 5'-phosphohydrolase	R01569	3.1.3.5	(bta:504454) or (bta:281951) or (bta:532399) or (bta:281363) or (bta:616992) or (bta:511449) or (bta:511858) or (bta:527380) or (bta:534181)	false	0	99999	0	0
trans,trans-Farnesyl-diphosphate:isopentenyl-diphosphate farnesyltranstransferase	R02061	2.5.1.29	(bta:780882)	false	0	99999	0	0
trans-3-Chloro-2-propene-1-ol:NAD+ oxidoreductase	R05233	1.1.1.1	(bta:505515)	true	-99999	99999	0	0
trans-3-hydroxy-L-proline hydro-lyase (1-pyrroline-2-carboxylate-forming)	R04374	4.2.1.77	(bta:510525)	false	0	99999	0	0
trans-4-Hydroxy-L-proline:(acceptor) oxidoreductase	R03295		(bta:508542)	false	0	99999	0	0
trans-4-Hydroxy-L-proline:NAD+ 5-oxidoreductase	R03291	1.5.1.2	(bta:504987) or (bta:539606) or (bta:512526)	false	0	99999	0	0
trans-4-Hydroxy-L-proline:NADP+ 5-oxidoreductase	R03293	1.5.1.2	(bta:504987) or (bta:539606) or (bta:512526)	false	0	99999	0	0
trans-Dec-2-enoyl-CoA reductase	R04753	1.3.1.38	(bta:353301)	false	0	99999	0	0
trans-Dodec-2-enoyl-CoA reductase	R03856	1.3.1.38	(bta:353301)	false	0	99999	0	0
trans-Hex-2-enoyl-CoA reductase	R06985	1.3.1.38	(bta:353301)	false	0	99999	0	0
trans-Oct-2-enoyl-CoA reductase	R03776	1.3.1.38	(bta:353301)	false	0	99999	0	0
trans-Tetradec-2-enoyl-CoA reductase	R03989	1.3.1.38	(bta:353301)	false	0	99999	0	0
triacylglycerol acylhydrolase	R02250	3.1.1.3	(bta:786474) or (bta:515764) or (bta:535192) or (bta:531271) or (bta:100297709) or (bta:509808) or (bta:510772) or (bta:508493) or (bta:616241) or (bta:280748) or (bta:281283)	false	0	99999	0	0
Trichloroethanol, NADPH:oxygen oxidoreductase (RH-hydroxylating or -epoxidizing)	R07107		(bta:282213)	false	0	99999	0	0
trichloroethanol:NAD+ oxidoreductase	R07105	1.1.1.1	(bta:534808) or (bta:505515) or (bta:520508) or (bta:509744) or (bta:510551)	false	0	99999	0	0
trichloroethene, NADPH:oxygen oxidoreductase (RH-hydroxylating or -epoxidizing)	R07098	1.14.14.1	(bta:282870) or (bta:503552)	false	0	99999	0	0
trichloroethene, NADPH:oxygen oxidoreductase (RH-hydroxylating or -epoxidizing)	R07099	1.14.14.1	(bta:282870) or (bta:503552)	true	-99999	99999	0	0
trichloroethene:glutathione S-(1,2-dichlorovinyl)transferase	R07100	2.5.1.18	(bta:516190) or (bta:613905) or (bta:517724) or (bta:533917) or (bta:525938) or (bta:493719) or (bta:768055) or (bta:327709) or (bta:507346) or (bta:281806) or (bta:281805) or (bta:777644) or (bta:785216) or (bta:521685) or (bta:615507) or (bta:615514) or (bta:615537) or (bta:615552) or (bta:783879) or (bta:613498) or (bta:505642)	false	0	99999	0	0
trypanathione:NADP+ oxidoreductase	R03821		(bta:508167) or (bta:505537) or (bta:528960)	true	-99999	99999	0	0
trypanothione:hydroperoxide oxidoreductase	R08362	1.11.1.15	(bta:508167) or (bta:505537) or (bta:528960)	true	-99999	99999	0	0
Tryptamine:oxygen oxidoreductase(deaminating)	R02173	1.4.3.4 / 1.4.3.22	(bta:509751)	false	0	99999	0	0
Tyramine:oxygen oxidoreductase(deaminating)(flavin-containing)	R02382	1.4.3.4 / 1.4.3.21	(bta:100336082) or (bta:281002) or (bta:789307) or (bta:100138645)	false	0	99999	0	0
UDP phosphohydrolase	R00155	3.6.1.5 / 3.6.1.6	(bta:515532) or (bta:506087) or (bta:282223)	false	0	99999	0	0
UDP-alpha-D-galactose:1-alkyl-2-acylglycerol 3-beta-D-galactosyl-transferase	R10804	2.4.1.45	(bta:281566)	false	0	99999	0	0
UDP-alpha-D-galactose:beta-D-glucosyl-(11)-ceramide 4-beta-D-galactosyltransferase	R03354	2.4.1.274	(bta:524460)	false	0	99999	0	0
UDP-alpha-D-galactose:D-glucose 4-beta-D-galactosyltransferase	R00503	2.4.1.22	(bta:100125390) or (bta:281781) or (bta:281894)	false	0	99999	0	0
UDP-alpha-D-galactose:N-acylsphingosine D-galactosyltransferase	R01500	2.4.1.45	(bta:281566)	false	0	99999	0	0
UDP-alpha-D-galactose:procollagen-5-hydroxy-L-lysine D-galactosyltransferase	R03380	2.4.1.50	(bta:513167) or (bta:514996) or (bta:789150)	false	0	99999	0	0
UDP-D-glucuronate carboxy-lyase (UDP-D-xylose-forming)	R01384	4.1.1.35	(bta:534788)	false	0	99999	0	0
UDP-galactose:N-acetyl-beta-D-glucosaminylglycopeptide beta-1,4-galactosyltransferase	R05989	2.4.1.38	(bta:515771) or (bta:100125390) or (bta:281781)	false	0	99999	0	0
UDP-glucose 4-epimerase	R00291	5.1.3.2	(bta:523154)	true	-99999	99999	0	0
UDP-glucose glucophosphohydrolase	R00287	3.6.1.9 / 3.6.1.45	(bta:529405) or (bta:615535)	false	0	99999	0	0
UDP-glucose:alpha-D-galactose-1-phosphate uridylyltransferase	R00955	2.7.7.12	(bta:506997)	true	-99999	99999	0	0
UDP-glucose:glycogen 4-alpha-D-glucosyltransferase	R00292	2.4.1.11	(bta:537451) or (bta:786335)	false	0	99999	0	0
UDP-glucose:N-acylsphingosine D-glucosyltransferase	R01497	2.4.1.80	(bta:514357)	false	0	99999	0	0
UDP-glucose:NAD+ 6-oxidoreductase	R00286	1.1.1.22	(bta:281564)	true	-99999	99999	0	0
UDP-glucuronate beta-D-glucuronosyltransferase	R07106	2.4.1.17	(bta:511743) or (bta:100296421) or (bta:286792) or (bta:530553) or (bta:515638) or (bta:751790) or (bta:615303) or (bta:100138908) or (bta:533587) or (bta:100138004) or (bta:100140261) or (bta:540615)	true	-99999	99999	0	0
UDP-glucuronate glucuronohydrolase	R08615	2.4.1.17	(bta:511743) or (bta:100296421) or (bta:286792) or (bta:530553) or (bta:515638) or (bta:751790) or (bta:615303) or (bta:100138908) or (bta:533587) or (bta:100138004) or (bta:100140261) or (bta:540615)	false	0	99999	0	0
UDP-N-acetyl-D-glucosamine 2-epimerase	R00414	3.2.1.183	(bta:782201)	false	0	99999	0	0
UDP-N-acetyl-D-glucosamine:dolichyl-phosphate N-acetyl-D-glucosamine phosphotransferase	R05969	2.7.8.15	(bta:537812)	false	0	99999	0	0
UDPglucose:dolichyl-phosphate beta-D-glucosyltransferase	R01005	2.4.1.117	(bta:506566)	false	0	99999	0	0
UDPglucuronate beta-D-glucuronosyltransferase (acceptor-unspecific)	R01383	2.4.1.17	(bta:511743) or (bta:100296421) or (bta:286792) or (bta:530553) or (bta:515638) or (bta:751790) or (bta:615303) or (bta:100138908) or (bta:533587) or (bta:100138004) or (bta:100140261) or (bta:540615)	true	-99999	99999	0	0
UDPglucuronate beta-D-glucuronosyltransferase(acceptor-unspecific)	R02389	2.4.1.17	(bta:511743) or (bta:100296421) or (bta:286792) or (bta:530553) or (bta:515638) or (bta:751790) or (bta:615303) or (bta:100138908) or (bta:533587) or (bta:100138004) or (bta:100140261) or (bta:540615)	false	0	99999	0	0
UDPglucuronate beta-D-glucuronosyltransferase(acceptor-unspecific)	R02358	2.4.1.17	(bta:511743) or (bta:100296421) or (bta:286792) or (bta:530553) or (bta:515638) or (bta:751790) or (bta:615303) or (bta:100138908) or (bta:533587) or (bta:100138004) or (bta:100140261) or (bta:540615)	false	0	99999	0	0
UDPglucuronate beta-D-glucuronosyltransferase(acceptor-unspecific)	R04683	2.4.1.17	(bta:511743) or (bta:100296421) or (bta:286792) or (bta:530553) or (bta:515638) or (bta:751790) or (bta:615303) or (bta:100138908) or (bta:533587) or (bta:100138004) or (bta:100140261) or (bta:540615)	false	0	99999	0	0
UDPglucuronate beta-D-glucuronosyltransferase(acceptor-unspecific)	R02478	2.4.1.17	(bta:511743) or (bta:100296421) or (bta:286792) or (bta:530553) or (bta:515638) or (bta:751790) or (bta:615303) or (bta:100138908) or (bta:533587) or (bta:100138004) or (bta:100140261) or (bta:540615)	false	0	99999	0	0
UDPglucuronate beta-D-glucuronosyltransferase(acceptor-unspecific)	R03091	2.4.1.17	(bta:511743) or (bta:100296421) or (bta:286792) or (bta:530553) or (bta:515638) or (bta:751790) or (bta:615303) or (bta:100138908) or (bta:533587) or (bta:100138004) or (bta:100140261) or (bta:540615)	false	0	99999	0	0
UDPglucuronate beta-D-glucuronosyltransferase(acceptor-unspecific)	R04353	2.4.1.17	(bta:511743) or (bta:100296421) or (bta:286792) or (bta:530553) or (bta:515638) or (bta:751790) or (bta:615303) or (bta:100138908) or (bta:533587) or (bta:100138004) or (bta:100140261) or (bta:540615)	false	0	99999	0	0
UDPglucuronate beta-D-glucuronosyltransferase(acceptor-unspecific)	R04352	2.4.1.17	(bta:511743) or (bta:100296421) or (bta:286792) or (bta:530553) or (bta:515638) or (bta:751790) or (bta:615303) or (bta:100138908) or (bta:533587) or (bta:100138004) or (bta:100140261) or (bta:540615)	false	0	99999	0	0
UDPglucuronate beta-D-glucuronosyltransferase(acceptor-unspecific)	R04354	2.4.1.17	(bta:511743) or (bta:100296421) or (bta:286792) or (bta:530553) or (bta:515638) or (bta:751790) or (bta:615303) or (bta:100138908) or (bta:533587) or (bta:100138004) or (bta:100140261) or (bta:540615)	false	0	99999	0	0
UMP:diphosphate phospho-alpha-D-ribosyltransferase	R00966	2.4.2.9	(bta:540851)	true	-99999	99999	0	0
urate,NADH:oxygen oxidoreductase (5-hydroxyisourate forming)	R09514		(bta:514113)	true	-99999	99999	0	0
urate:oxygen oxidoreductase	R02106	1.7.3.3	(bta:514113)	false	0	99999	0	0
uridine 5'-monophosphate phosphohydrolase	R00963	3.1.3.5	(bta:504454) or (bta:281951) or (bta:532399) or (bta:281363) or (bta:616992) or (bta:511449) or (bta:511858) or (bta:527380) or (bta:534181)	false	0	99999	0	0
Uridine triphosphate pyrophosphohydrolase	R00662	3.6.1.19	(bta:613653)	false	0	99999	0	0
uridine:phosphate alpha-D-ribosyltransferase	R01876	2.4.2.3	(bta:515029) or (bta:534937)	true	-99999	99999	0	0
Uroporphyrinogen I carboxy-lyase	R04972	4.1.1.37	(bta:504914)	false	0	99999	0	0
Uroporphyrinogen-III carboxy-lyase	R03197	4.1.1.37	(bta:504914)	false	0	99999	0	0
UTP phosphohydrolase	R00159	3.6.1.5	(bta:515532) or (bta:506087) or (bta:282223)	false	0	99999	0	0
UTP:alpha-D-galactose-1-phosphate uridylyltransferase	R00502		(bta:506997)	true	-99999	99999	0	0
UTP:alpha-D-glucose-1-phosphate uridylyltransferase	R00289	2.7.7.9	(bta:281565)	false	0	99999	0	0
UTP:ammonia ligase (ADP-forming)	R00571	6.3.4.2	(bta:767849) or (bta:506131)	false	0	99999	0	0
UTP:cytidine 5'-phosphotransferase	R00516	2.7.1.48	(bta:534046) or (bta:519697) or (bta:541028)	false	0	99999	0	0
UTP:D-tagatose 6-phosphate 1-phosphotransferase	R03238	2.7.1.11	(bta:507119) or (bta:506544) or (bta:508683)	true	-99999	99999	0	0
UTP:L-glutamine amido-ligase (ADP-forming)	R00573	6.3.4.2	(bta:767849) or (bta:506131)	false	0	99999	0	0
UTP:N-acetyl-alpha-D-glucosamine-1-phosphate uridylyltransferase	R00416	2.7.7.23	(bta:535325) or (bta:100299558)	false	0	99999	0	0
UTP:RNA uridylyltransferase	R00443	2.7.7.6 / 2.7.7.52	(bta:516337) or (bta:282342) or (bta:504452) or (bta:617375) or (bta:613778) or (bta:617422) or (bta:505599) or (bta:282312) or (bta:767843) or (bta:534232) or (bta:614472) or (bta:512375) or (bta:526320) or (bta:538184) or (bta:100140537) or (bta:529410) or (bta:618296) or (bta:540308) or (bta:614776) or (bta:508049) or (bta:536316) or (bta:512971) or (bta:507314) or (bta:535288) or (bta:539061)…	true	-99999	99999	0	0
UTP:uridine 5'-phosphotransferase	R00967	2.7.1.48	(bta:534046) or (bta:519697) or (bta:541028)	false	0	99999	0	0
very-long-chain (3R)-3-hydroxyacyl-CoA hydro-lyase	R10827	4.2.1.134	(bta:613886) or (bta:100125237) or (bta:615191) or (bta:618814)	false	0	99999	0	0
very-long-chain acyl-CoA:malonyl-CoA C-acyltransferase (decarboxylating)	R10825	2.3.1.199	(bta:614096) or (bta:533333) or (bta:532015) or (bta:617293) or (bta:615756) or (bta:540348) or (bta:539782)	false	0	99999	0	0
very-long-chain acyl-CoA:NADP+ oxidoreductase	R10828	1.3.1.93	(bta:614105)	false	0	99999	0	0
very-long-chain-(3R)-3-hydroxyacyl-CoA:NADP+ oxidoreductase	R10826	1.1.1.330	(bta:789567)	false	0	99999	0	0
xanthine:NAD+ oxidoreductase	R02103	1.17.1.4	(bta:280960)	false	0	99999	0	0
Xanthine:oxygen oxidoreductase	R02107	1.17.3.2	(bta:280960)	false	0	99999	0	0
xanthosine 5'-phosphate phosphohydrolase	R02719	3.1.3.5	(bta:504454) or (bta:281951) or (bta:532399) or (bta:281363) or (bta:616992) or (bta:511449) or (bta:511858) or (bta:527380) or (bta:534181)	false	0	99999	0	0
Xanthosine-5'-phosphate:ammonia ligase (AMP-forming)	R01230	6.3.5.2	(bta:511200)	false	0	99999	0	0
Xanthosine-5'-phosphate:L-glutamine amido-ligase (AMP-forming)	R01231	6.3.5.2	(bta:511200)	false	0	99999	0	0
Xanthosine:orthophosphate ribosyltransferase	R02297	2.4.2.1	(bta:493724)	true	-99999	99999	0	0
XMP:pyrophosphate phosphoribosyltransferase	R02142	2.4.2.8	(bta:281229)	true	-99999	99999	0	0
XTP pyrophosphohydrolase	R02720	3.6.1.19	(bta:613653)	false	0	99999	0	0
xylitol:NAD+ 2-oxidoreductase (D-xylulose-forming)	R01896	1.1.1.14	(bta:508954)	true	-99999	99999	0	0
xylitol:NAD+ oxidoreductase	R09477		(bta:317748) or (bta:525193)	true	-99999	99999	0	0
Xylitol:NADP+ 4-oxidoreductase (L-xylulose-forming)	R01904	1.1.1.10	(bta:526937) or (bta:100852322)	true	-99999	99999	0	0
xylitol:NADP+ oxidoreductase	R01431	1.1.1.21	(bta:317748) or (bta:525193)	true	-99999	99999	0	0
[1,4-(N-Acetyl-beta-D-glucosaminyl)]n glycanohydrolase	R01206	3.2.1.14	(bta:282645)	false	0	99999	0	0
[1,4-(N-Acetyl-beta-D-glucosaminyl)]n glycanohydrolase	R02334	3.2.1.14	(bta:282645)	false	0	99999	0	0
Metabolites (n=1526)
Name	Identifier	Formula	Compartment	Monoisotopic Mass	Neutral Monoisotopic Mass	Average Mass	Side compound	InChI	InchiKey	Mapping > identified
(+)-7-Isojasmonic acid CoA	C16339	C33H52N7O18P3S	x	959.23	959.23	0	false	InChI=1S/C33H52N7O18P3S/c1-4-5-6-7-20-19(8-9-21(20)41)14-24(43)62-13-12-35-23(42)10-11-36-31(46)28(45)33(2,3)16-55-61(52,53)58-60(50,51)54-15-22-27(57-59(47,48)49)26(44)32(56-22)40-18-39-25-29(34)37-17-38-30(25)40/h5-6,17-20,22,26-28,32,44-45H,4,7-16H2,1-3H3,(H,35,42)(H,36,46)(H,50,51)(H,52,53)(H2,34,37,38)(H2,47,48,49)/b6-5-/t19-,20+,22-,26-,27-,28?,32-/m1/s1	WQKKCPPNDKSAIU-GEMOIUKOSA-N	false
(-)-Ureidoglycolate	C00603	C3H6N2O4	x	134.033	134.033	0	false	InChI=1S/C3H6N2O4/c4-3(9)5-1(6)2(7)8/h1,6H,(H,7,8)(H3,4,5,9)/t1-/m0/s1	NWZYYCVIOKVTII-SFOWXEAESA-N	false
(15S)-15-Hydroxy-5,8,11-cis-13-trans-eicosatetraenoate	C04742	C20H32O3	x	320.235	320.235	0	false	InChI=1S/C20H32O3/c1-2-3-13-16-19(21)17-14-11-9-7-5-4-6-8-10-12-15-18-20(22)23/h4-5,8-11,14,17,19,21H,2-3,6-7,12-13,15-16,18H2,1H3,(H,22,23)/b5-4-,10-8-,11-9-,17-14+/t19-/m0/s1	JSFATNQSLKRBCI-VAEKSGALSA-N	false
(1aalpha,2beta,3alpha,11calpha)-1a,2,3,11c-Tetrahydro-6,11-dimethylbenzo[6,7]phenanthro[3,4-b]oxirene-2,3-diol	C19559	C20H18O3	x	306.126	306.126	0	false	InChI=1S/C20H18O3/c1-9-11-5-3-4-6-12(11)10(2)15-13(9)7-8-14-16(15)19-20(23-19)18(22)17(14)21/h3-8,17-22H,1-2H3/t17-,18+,19-,20+/m0/s1	SZIWZGXOWBSPTO-ZGXWSNOMSA-N	false
(1R)-Hydroxy-(2R)-glutathionyl-1,2-dihydronaphthalene	C14791	C20H25N3O7S	x	451.141	451.141	0	false	InChI=1S/C20H25N3O7S/c21-13(20(29)30)6-8-16(24)23-14(19(28)22-9-17(25)26)10-31-15-7-5-11-3-1-2-4-12(11)18(15)27/h1-5,7,13-15,18,27H,6,8-10,21H2,(H,22,28)(H,23,24)(H,25,26)(H,29,30)/t13-,14-,15+,18+/m0/s1	HBBDHJOSZGOTBV-OIPACUDHSA-N	false
(1R,2S)-Naphthalene 1,2-oxide	C14786	C10H8O	x	144.058	144.058	0	false	InChI=1S/C10H8O/c1-2-4-8-7(3-1)5-6-9-10(8)11-9/h1-6,9-10H/t9-,10+/m0/s1	XQIJIALOJPIKGX-VHSXEESVSA-N	false
(1S,2R)-Naphthalene 1,2-oxide	C14787	C10H8O	x	144.058	144.058	0	false	InChI=1S/C10H8O/c1-2-4-8-7(3-1)5-6-9-10(8)11-9/h1-6,9-10H/t9-,10+/m1/s1	XQIJIALOJPIKGX-ZJUUUORDSA-N	false
(2-Naphthyl)methanol	C02909	C11H10O	x	158.073	158.073	0	false	InChI=1S/C11H10O/c12-8-9-5-6-10-3-1-2-4-11(10)7-9/h1-7,12H,8H2	MFGWMAAZYZSWMY-UHFFFAOYSA-N	false
(24S)-Cholest-5-ene-3beta,7alpha,24-triol	C15518	C27H46O3	x	418.345	418.345	0	false	InChI=1S/C27H46O3/c1-16(2)23(29)9-6-17(3)20-7-8-21-25-22(11-13-27(20,21)5)26(4)12-10-19(28)14-18(26)15-24(25)30/h15-17,19-25,28-30H,6-14H2,1-5H3/t17-,19+,20-,21+,22+,23+,24-,25+,26+,27-/m1/s1	ZNCHPOYZMVVJCK-LIZWOPGQSA-N	false
(25R)-3alpha,7alpha,12alpha-Trihydroxy-5beta-cholestan-26-oyl-CoA	C15613	C48H80N7O20P3S	x	1199.44	1199.44	0	false	InChI=1S/C48H80N7O20P3S/c1-25(29-10-11-30-36-31(20-34(58)48(29,30)6)47(5)14-12-28(56)18-27(47)19-32(36)57)8-7-9-26(2)45(63)79-17-16-50-35(59)13-15-51-43(62)40(61)46(3,4)22-72-78(69,70)75-77(67,68)71-21-33-39(74-76(64,65)66)38(60)44(73-33)55-24-54-37-41(49)52-23-53-42(37)55/h23-34,36,38-40,44,56-58,60-61H,7-22H2,1-6H3,(H,50,59)(H,51,62)(H,67,68)(H,69,70)(H2,49,52,53)(H2,64,65,66)/t25-,26-,27+,28-,…	MNYDLIUNNOCPHG-FJWDCHQMSA-N	false
(25R)-3alpha,7alpha-Dihydroxy-5beta-cholestanoyl-CoA	C17345	C48H80N7O19P3S	x	1183.44	1183.44	0	false	InChI=1S/C48H80N7O19P3S/c1-26(30-10-11-31-36-32(13-16-48(30,31)6)47(5)15-12-29(56)20-28(47)21-33(36)57)8-7-9-27(2)45(62)78-19-18-50-35(58)14-17-51-43(61)40(60)46(3,4)23-71-77(68,69)74-76(66,67)70-22-34-39(73-75(63,64)65)38(59)44(72-34)55-25-54-37-41(49)52-24-53-42(37)55/h24-34,36,38-40,44,56-57,59-60H,7-23H2,1-6H3,(H,50,58)(H,51,61)(H,66,67)(H,68,69)(H2,49,52,53)(H2,63,64,65)/t26-,27-,28+,29-,30-…	SBYLHTNKEWSLBA-DBKRGOFUSA-N	false
(25S)-3alpha,7alpha,12alpha-Trihydroxy-5beta-cholestan-26-oyl-CoA	C17343	C48H80N7O20P3S	x	1199.44	1199.44	0	false	InChI=1S/C48H80N7O20P3S/c1-25(29-10-11-30-36-31(20-34(58)48(29,30)6)47(5)14-12-28(56)18-27(47)19-32(36)57)8-7-9-26(2)45(63)79-17-16-50-35(59)13-15-51-43(62)40(61)46(3,4)22-72-78(69,70)75-77(67,68)71-21-33-39(74-76(64,65)66)38(60)44(73-33)55-24-54-37-41(49)52-23-53-42(37)55/h23-34,36,38-40,44,56-58,60-61H,7-22H2,1-6H3,(H,50,59)(H,51,62)(H,67,68)(H,69,70)(H2,49,52,53)(H2,64,65,66)/t25-,26+,27+,28-,…	MNYDLIUNNOCPHG-NXFFUIMRSA-N	false
(25S)-3alpha,7alpha-Dihydroxy-5beta-cholestanoyl-CoA	C17346	C48H80N7O19P3S	x	1183.44	1183.44	0	false	InChI=1S/C48H80N7O19P3S/c1-26(30-10-11-31-36-32(13-16-48(30,31)6)47(5)15-12-29(56)20-28(47)21-33(36)57)8-7-9-27(2)45(62)78-19-18-50-35(58)14-17-51-43(61)40(60)46(3,4)23-71-77(68,69)74-76(66,67)70-22-34-39(73-75(63,64)65)38(59)44(72-34)55-25-54-37-41(49)52-24-53-42(37)55/h24-34,36,38-40,44,56-57,59-60H,7-23H2,1-6H3,(H,50,58)(H,51,61)(H,66,67)(H,68,69)(H2,49,52,53)(H2,63,64,65)/t26-,27+,28+,29-,30-…	SBYLHTNKEWSLBA-MTRSIWAXSA-N	false
(2E)-Octadecenoyl-CoA	C16218	C39H68N7O17P3S	x	1031.36	1031.36	0	false	InChI=1S/C39H68N7O17P3S/c1-4-5-6-7-8-9-10-11-12-13-14-15-16-17-18-19-30(48)67-23-22-41-29(47)20-21-42-37(51)34(50)39(2,3)25-60-66(57,58)63-65(55,56)59-24-28-33(62-64(52,53)54)32(49)38(61-28)46-27-45-31-35(40)43-26-44-36(31)46/h18-19,26-28,32-34,38,49-50H,4-17,20-25H2,1-3H3,(H,41,47)(H,42,51)(H,55,56)(H,57,58)(H2,40,43,44)(H2,52,53,54)/b19-18+/t28-,32-,33-,34+,38-/m1/s1	NBCCUIHOHUKBMK-ZDDAFBBHSA-N	false
(2E)-Octadecenoyl-[acp]	C16221	C18H33OSR	x		0	0	false			false
(2E,6Z,9Z,12Z,15Z,18Z)-Tetracosahexa-2,6,9,12,15,18-enoyl-CoA	C16387	C45H70N7O17P3S	x	1105.38	1105.38	0	false	InChI=1S/C45H70N7O17P3S/c1-4-5-6-7-8-9-10-11-12-13-14-15-16-17-18-19-20-21-22-23-24-25-36(54)73-29-28-47-35(53)26-27-48-43(57)40(56)45(2,3)31-66-72(63,64)69-71(61,62)65-30-34-39(68-70(58,59)60)38(55)44(67-34)52-33-51-37-41(46)49-32-50-42(37)52/h8-9,11-12,14-15,17-18,20-21,24-25,32-34,38-40,44,55-56H,4-7,10,13,16,19,22-23,26-31H2,1-3H3,(H,47,53)(H,48,57)(H,61,62)(H,63,64)(H2,46,49,50)(H2,58,59,60)…	UYOKHWFEUAJFMG-GUAFGTFXSA-N	false
(2E,6Z,9Z,12Z,15Z,18Z,21Z)-Tetracosahepta-2,6,9,12,15,18,21-enoyl-CoA	C16374	C45H68N7O17P3S	x	1103.36	1103.36	0	false	InChI=1S/C45H68N7O17P3S/c1-4-5-6-7-8-9-10-11-12-13-14-15-16-17-18-19-20-21-22-23-24-25-36(54)73-29-28-47-35(53)26-27-48-43(57)40(56)45(2,3)31-66-72(63,64)69-71(61,62)65-30-34-39(68-70(58,59)60)38(55)44(67-34)52-33-51-37-41(46)49-32-50-42(37)52/h5-6,8-9,11-12,14-15,17-18,20-21,24-25,32-34,38-40,44,55-56H,4,7,10,13,16,19,22-23,26-31H2,1-3H3,(H,47,53)(H,48,57)(H,61,62)(H,63,64)(H2,46,49,50)(H2,58,59…	NVOWZIBKQIWTDG-KQZZOKBYSA-N	false
(2R)-2-Hydroxy-2-methylbutanenitrile	C18796	C5H9NO	x	99.0684	99.0684	0	false	InChI=1S/C5H9NO/c1-3-5(2,7)4-6/h7H,3H2,1-2H3/t5-/m1/s1	VMEHOTODTPXCKT-RXMQYKEDSA-N	false
(2R)-3-Sulfolactate	C11537	C3H6O6S	x	169.989	169.989	0	false	InChI=1S/C3H6O6S/c4-2(3(5)6)1-10(7,8)9/h2,4H,1H2,(H,5,6)(H,7,8,9)/t2-/m0/s1	CQQGIWJSICOUON-REOHCLBHSA-N	false
(2R)-Ethylmalonyl-CoA	C20238	C26H42N7O19P3S	x	881.147	0	0	false			false
(2S)-Ethylmalonyl-CoA	C18026	C26H42N7O19P3S	x	881.147	881.147	0	false	InChI=1S/C26H42N7O19P3S/c1-4-13(24(38)39)25(40)56-8-7-28-15(34)5-6-29-22(37)19(36)26(2,3)10-49-55(46,47)52-54(44,45)48-9-14-18(51-53(41,42)43)17(35)23(50-14)33-12-32-16-20(27)30-11-31-21(16)33/h11-14,17-19,23,35-36H,4-10H2,1-3H3,(H,28,34)(H,29,37)(H,38,39)(H,44,45)(H,46,47)(H2,27,30,31)(H2,41,42,43)/t13?,14-,17-,18-,19?,23-/m1/s1	VUGZQVCBBBEZQE-VRQRJWBYSA-N	false
(2S,3S)-3-Hydroxy-2-methylbutanoyl-CoA	C04405	C26H44N7O18P3S	x	867.168	867.168	0	false	InChI=1S/C26H44N7O18P3S/c1-13(14(2)34)25(39)55-8-7-28-16(35)5-6-29-23(38)20(37)26(3,4)10-48-54(45,46)51-53(43,44)47-9-15-19(50-52(40,41)42)18(36)24(49-15)33-12-32-17-21(27)30-11-31-22(17)33/h11-15,18-20,24,34,36-37H,5-10H2,1-4H3,(H,28,35)(H,29,38)(H,43,44)(H,45,46)(H2,27,30,31)(H2,40,41,42)/t13-,14-,15+,18+,19+,20-,24+/m0/s1	PEKYNTFSOBAABV-LQUDNSJZSA-N	false
(3R)-3-Hydroxybutanoyl-[acyl-carrier protein]	C04618	C4H7O2SR	x		0	0	false			false
(3R)-3-Hydroxydecanoyl-[acyl-carrier protein]	C04619	C10H19O2SR	x		0	0	false			false
(3R)-3-Hydroxyoctanoyl-[acyl-carrier protein]	C04620	C8H15O2SR	x		0	0	false			false
(3R)-3-Hydroxypalmitoyl-[acyl-carrier protein]	C04633	C16H31O2SR	x		0	0	false			false
(3R)-3-Hydroxytetradecanoyl-[acyl-carrier protein]	C04688	C14H27O2SR	x		0	0	false			false
(3S)-3-Hydroxyacyl-CoA	C00640	C24H39N7O18P3SR	x		0	0	false			false
(3S)-3-Hydroxyadipyl-CoA	C14145	C27H44N7O20P3S	x	911.157	911.157	0	false	InChI=1S/C27H44N7O20P3S/c1-27(2,22(41)25(42)30-6-5-16(36)29-7-8-58-18(39)9-14(35)3-4-17(37)38)11-51-57(48,49)54-56(46,47)50-10-15-21(53-55(43,44)45)20(40)26(52-15)34-13-33-19-23(28)31-12-32-24(19)34/h12-15,20-22,26,35,40-41H,3-11H2,1-2H3,(H,29,36)(H,30,42)(H,37,38)(H,46,47)(H,48,49)(H2,28,31,32)(H2,43,44,45)/t14-,15+,20+,21+,22?,26+/m0/s1	OTEACGAEDCIMBS-PXUUTJOASA-N	false
(4R)-4-Hydroxy-2-oxoglutarate	C05946	C5H6O6	x	162.016	0	0	false			false
(4Z,7Z,10Z,13Z,16Z)-Docosapentaenoyl-CoA	C16173	C43H68N7O17P3S	x	1079.36	1079.36	0	false	InChI=1S/C43H68N7O17P3S/c1-4-5-6-7-8-9-10-11-12-13-14-15-16-17-18-19-20-21-22-23-34(52)71-27-26-45-33(51)24-25-46-41(55)38(54)43(2,3)29-64-70(61,62)67-69(59,60)63-28-32-37(66-68(56,57)58)36(53)42(65-32)50-31-49-35-39(44)47-30-48-40(35)50/h8-9,11-12,14-15,17-18,20-21,30-32,36-38,42,53-54H,4-7,10,13,16,19,22-29H2,1-3H3,(H,45,51)(H,46,55)(H,59,60)(H,61,62)(H2,44,47,48)(H2,56,57,58)/b9-8-,12-11-,15-1…	QKBTYZDPVNTERQ-UWVCYPHHSA-N	false
(4Z,7Z,10Z,13Z,16Z,19Z)-Docosahexaenoic acid	C06429	C22H32O2	x	328.24	328.24	0	false	InChI=1S/C22H32O2/c1-2-3-4-5-6-7-8-9-10-11-12-13-14-15-16-17-18-19-20-21-22(23)24/h3-4,6-7,9-10,12-13,15-16,18-19H,2,5,8,11,14,17,20-21H2,1H3,(H,23,24)/b4-3-,7-6-,10-9-,13-12-,16-15-,19-18-	MBMBGCFOFBJSGT-KUBAVDMBSA-N	false
(4Z,7Z,10Z,13Z,16Z,19Z)-Docosahexaenoyl-CoA	C16169	C43H66N7O17P3S	x	1077.34	0	0	false			false
(5-L-Glutamyl)-L-amino acid	C03740	C7H11N2O5R	x		0	0	false			false
(5Z,8Z,11Z,14Z,17Z)-Icosapentaenoic acid	C06428	C20H30O2	x	302.225	302.225	0	false	InChI=1S/C20H30O2/c1-2-3-4-5-6-7-8-9-10-11-12-13-14-15-16-17-18-19-20(21)22/h3-4,6-7,9-10,12-13,15-16H,2,5,8,11,14,17-19H2,1H3,(H,21,22)/b4-3-,7-6-,10-9-,13-12-,16-15-	JAZBEHYOTPTENJ-JLNKQSITSA-N	false
(5Z,8Z,11Z,14Z,17Z)-Icosapentaenoyl-CoA	C16165	C41H64N7O17P3S	x	1051.33	1051.33	0	false	InChI=1S/C41H64N7O17P3S/c1-4-5-6-7-8-9-10-11-12-13-14-15-16-17-18-19-20-21-32(50)69-25-24-43-31(49)22-23-44-39(53)36(52)41(2,3)27-62-68(59,60)65-67(57,58)61-26-30-35(64-66(54,55)56)34(51)40(63-30)48-29-47-33-37(42)45-28-46-38(33)48/h5-6,8-9,11-12,14-15,17-18,28-30,34-36,40,51-52H,4,7,10,13,16,19-27H2,1-3H3,(H,43,49)(H,44,53)(H,57,58)(H,59,60)(H2,42,45,46)(H2,54,55,56)/b6-5-,9-8-,12-11-,15-14-,18-…	JWZLRYCDDXHXDL-LCMHIRPZSA-N	false
(6Z,9Z,12Z)-Octadecatrienoic acid	C06426	C18H30O2	x	278.225	278.225	0	false	InChI=1S/C18H30O2/c1-2-3-4-5-6-7-8-9-10-11-12-13-14-15-16-17-18(19)20/h6-7,9-10,12-13H,2-5,8,11,14-17H2,1H3,(H,19,20)/b7-6-,10-9-,13-12-	VZCCETWTMQHEPK-QNEBEIHSSA-N	false
(6Z,9Z,12Z,15Z)-Octadecatetraenoyl-CoA	C16163	C39H62N7O17P3S	x	1025.31	1025.31	0	false	InChI=1S/C39H62N7O17P3S/c1-4-5-6-7-8-9-10-11-12-13-14-15-16-17-18-19-30(48)67-23-22-41-29(47)20-21-42-37(51)34(50)39(2,3)25-60-66(57,58)63-65(55,56)59-24-28-33(62-64(52,53)54)32(49)38(61-28)46-27-45-31-35(40)43-26-44-36(31)46/h5-6,8-9,11-12,14-15,26-28,32-34,38,49-50H,4,7,10,13,16-25H2,1-3H3,(H,41,47)(H,42,51)(H,55,56)(H,57,58)(H2,40,43,44)(H2,52,53,54)/b6-5-,9-8-,12-11-,15-14-/t28-,32-,33-,34+,3…	DDHCSALWDPRVCN-USWKVXSKSA-N	false
(6Z,9Z,12Z,15Z,18Z)-3-Hydroxytetracosapenta-6,9,12,15,18-enoyl-CoA	C16388	C45H72N7O18P3S	x	1123.39	1123.39	0	false	InChI=1S/C45H72N7O18P3S/c1-4-5-6-7-8-9-10-11-12-13-14-15-16-17-18-19-20-21-22-23-33(53)28-36(55)74-27-26-47-35(54)24-25-48-43(58)40(57)45(2,3)30-67-73(64,65)70-72(62,63)66-29-34-39(69-71(59,60)61)38(56)44(68-34)52-32-51-37-41(46)49-31-50-42(37)52/h8-9,11-12,14-15,17-18,20-21,31-34,38-40,44,53,56-57H,4-7,10,13,16,19,22-30H2,1-3H3,(H,47,54)(H,48,58)(H,62,63)(H,64,65)(H2,46,49,50)(H2,59,60,61)/b9-8-…	NNEPPYNERZEJEE-QRAYRNKWSA-N	false
(6Z,9Z,12Z,15Z,18Z)-3-Oxotetracosapenta-6,9,12,15,18-enoyl-CoA	C16389	C45H70N7O18P3S	x	1121.37	1121.37	0	false	InChI=1S/C45H70N7O18P3S/c1-4-5-6-7-8-9-10-11-12-13-14-15-16-17-18-19-20-21-22-23-33(53)28-36(55)74-27-26-47-35(54)24-25-48-43(58)40(57)45(2,3)30-67-73(64,65)70-72(62,63)66-29-34-39(69-71(59,60)61)38(56)44(68-34)52-32-51-37-41(46)49-31-50-42(37)52/h8-9,11-12,14-15,17-18,20-21,31-32,34,38-40,44,56-57H,4-7,10,13,16,19,22-30H2,1-3H3,(H,47,54)(H,48,58)(H,62,63)(H,64,65)(H2,46,49,50)(H2,59,60,61)/b9-8-…	UIAGUJIMVQPSDP-MMIMDATBSA-N	false
(6Z,9Z,12Z,15Z,18Z)-Tetracosapentaenoyl-CoA	C16172	C45H72N7O17P3S	x	1107.39	1107.39	0	false	InChI=1S/C45H72N7O17P3S/c1-4-5-6-7-8-9-10-11-12-13-14-15-16-17-18-19-20-21-22-23-24-25-36(54)73-29-28-47-35(53)26-27-48-43(57)40(56)45(2,3)31-66-72(63,64)69-71(61,62)65-30-34-39(68-70(58,59)60)38(55)44(67-34)52-33-51-37-41(46)49-32-50-42(37)52/h8-9,11-12,14-15,17-18,20-21,32-34,38-40,44,55-56H,4-7,10,13,16,19,22-31H2,1-3H3,(H,47,53)(H,48,57)(H,61,62)(H,63,64)(H2,46,49,50)(H2,58,59,60)/b9-8-,12-11…	XZYNVQDKYRHKFG-QOJZHLSOSA-N	false
(6Z,9Z,12Z,15Z,18Z,21Z)-3-Hydroxytetracosahexa-6,9,12,15,18,21-enoyl-CoA	C16375	C45H70N7O18P3S	x	1121.37	1121.37	0	false	InChI=1S/C45H70N7O18P3S/c1-4-5-6-7-8-9-10-11-12-13-14-15-16-17-18-19-20-21-22-23-33(53)28-36(55)74-27-26-47-35(54)24-25-48-43(58)40(57)45(2,3)30-67-73(64,65)70-72(62,63)66-29-34-39(69-71(59,60)61)38(56)44(68-34)52-32-51-37-41(46)49-31-50-42(37)52/h5-6,8-9,11-12,14-15,17-18,20-21,31-34,38-40,44,53,56-57H,4,7,10,13,16,19,22-30H2,1-3H3,(H,47,54)(H,48,58)(H,62,63)(H,64,65)(H2,46,49,50)(H2,59,60,61)/b…	JJCGUWRDULVWQG-MOYVEXGTSA-N	false
(6Z,9Z,12Z,15Z,18Z,21Z)-3-Oxotetracosahexa-6,9,12,15,18,21-enoyl-CoA	C16376	C45H68N7O18P3S	x	1119.36	1119.36	0	false	InChI=1S/C45H68N7O18P3S/c1-4-5-6-7-8-9-10-11-12-13-14-15-16-17-18-19-20-21-22-23-33(53)28-36(55)74-27-26-47-35(54)24-25-48-43(58)40(57)45(2,3)30-67-73(64,65)70-72(62,63)66-29-34-39(69-71(59,60)61)38(56)44(68-34)52-32-51-37-41(46)49-31-50-42(37)52/h5-6,8-9,11-12,14-15,17-18,20-21,31-32,34,38-40,44,56-57H,4,7,10,13,16,19,22-30H2,1-3H3,(H,47,54)(H,48,58)(H,62,63)(H,64,65)(H2,46,49,50)(H2,59,60,61)/b…	DNHDPAXPQGYGIJ-KWFBMMABSA-N	false
(6Z,9Z,12Z,15Z,18Z,21Z)-Tetracosahexaenoyl-CoA	C16168	C45H70N7O17P3S	x	1105.38	1105.38	0	false	InChI=1S/C45H70N7O17P3S/c1-4-5-6-7-8-9-10-11-12-13-14-15-16-17-18-19-20-21-22-23-24-25-36(54)73-29-28-47-35(53)26-27-48-43(57)40(56)45(2,3)31-66-72(63,64)69-71(61,62)65-30-34-39(68-70(58,59)60)38(55)44(67-34)52-33-51-37-41(46)49-32-50-42(37)52/h5-6,8-9,11-12,14-15,17-18,20-21,32-34,38-40,44,55-56H,4,7,10,13,16,19,22-31H2,1-3H3,(H,47,53)(H,48,57)(H,61,62)(H,63,64)(H2,46,49,50)(H2,58,59,60)/b6-5-,9…	KRIFZIRXAAITHR-KWFBMMABSA-N	false
(7R)-7-(5-Carboxy-5-oxopentanoyl)aminocephalosporinate	C04712	C16H18N2O9S	x	414.073	414.073	0	false	InChI=1S/C16H18N2O9S/c1-7(19)27-5-8-6-28-14-11(13(22)18(14)12(8)16(25)26)17-10(21)4-2-3-9(20)15(23)24/h11,14H,2-6H2,1H3,(H,17,21)(H,23,24)(H,25,26)/t11-,14-/m1/s1	UKRMDFPJXIVYCZ-BXUZGUMPSA-N	false
(8Z,11Z,14Z)-Icosatrienoic acid	C03242	C20H34O2	x	306.256	306.256	0	false	InChI=1S/C20H34O2/c1-2-3-4-5-6-7-8-9-10-11-12-13-14-15-16-17-18-19-20(21)22/h6-7,9-10,12-13H,2-5,8,11,14-19H2,1H3,(H,21,22)/b7-6-,10-9-,13-12-	HOBAELRKJCKHQD-QNEBEIHSSA-N	false
(9Z)-Octadecenoic acid	C00712	C18H34O2	x	282.256	282.256	0	false	InChI=1S/C18H34O2/c1-2-3-4-5-6-7-8-9-10-11-12-13-14-15-16-17-18(19)20/h9-10H,2-8,11-17H2,1H3,(H,19,20)/b10-9-	ZQPPMHVWECSIRJ-KTKRTIGZSA-N	false
(9Z,11E)-(13S)-13-Hydroperoxyoctadeca-9,11-dienoic acid	C04717	C18H32O4	x	312.23	312.23	0	false	InChI=1S/C18H32O4/c1-2-3-11-14-17(22-21)15-12-9-7-5-4-6-8-10-13-16-18(19)20/h7,9,12,15,17,21H,2-6,8,10-11,13-14,16H2,1H3,(H,19,20)/b9-7-,15-12+/t17-/m0/s1	JDSRHVWSAMTSSN-IRQZEAMPSA-N	false
(9Z,12Z,15Z)-Octadecatrienoic acid	C06427	C18H30O2	x	278.225	278.225	0	false	InChI=1S/C18H30O2/c1-2-3-4-5-6-7-8-9-10-11-12-13-14-15-16-17-18(19)20/h3-4,6-7,9-10H,2,5,8,11-17H2,1H3,(H,19,20)/b4-3-,7-6-,10-9-	DTOSIQBPPRVQHS-PDBXOOCHSA-N	false
(9Z,12Z,15Z)-Octadecatrienoyl-CoA	C16162	C39H64N7O17P3S	x	1027.33	1027.33	0	false	InChI=1S/C39H64N7O17P3S/c1-4-5-6-7-8-9-10-11-12-13-14-15-16-17-18-19-30(48)67-23-22-41-29(47)20-21-42-37(51)34(50)39(2,3)25-60-66(57,58)63-65(55,56)59-24-28-33(62-64(52,53)54)32(49)38(61-28)46-27-45-31-35(40)43-26-44-36(31)46/h5-6,8-9,11-12,26-28,32-34,38,49-50H,4,7,10,13-25H2,1-3H3,(H,41,47)(H,42,51)(H,55,56)(H,57,58)(H2,40,43,44)(H2,52,53,54)/b6-5-,9-8-,12-11-/t28-,32-,33-,34+,38-/m1/s1	OMKFKBGZHNJNEX-PQBHNYBOSA-N	false
(R)-3-Hydroxybutanoate	C01089	C4H8O3	x	104.047	0	0	false			false
(R)-3-Hydroxydodecanoyl-[acp]	C05757	C12H23O2SR	x		0	0	false			false
(R)-3-Hydroxyhexanoyl-[acp]	C05747	C6H11O2SR	x		0	0	false			false
(R)-3-Hydroxyoctadecanoyl-[acp]	C16220	C18H35O2SR	x		0	0	false			false
(R)-4'-Phosphopantothenoyl-L-cysteine	C04352	C12H23N2O9PS	x	402.086	402.086	0	false	InChI=1S/C12H23N2O9PS/c1-12(2,6-23-24(20,21)22)9(16)10(17)13-4-3-8(15)14-7(5-25)11(18)19/h7,9,16,25H,3-6H2,1-2H3,(H,13,17)(H,14,15)(H,18,19)(H2,20,21,22)/t7-,9-/m0/s1	XQYALQVLCNHCFT-CBAPKCEASA-N	false
(R)-5-Diphosphomevalonate	C01143	C6H14O10P2	x	308.006	308.006	0	false	InChI=1S/C6H14O10P2/c1-6(9,4-5(7)8)2-3-15-18(13,14)16-17(10,11)12/h9H,2-4H2,1H3,(H,7,8)(H,13,14)(H2,10,11,12)/t6-/m1/s1	SIGQQUBJQXSAMW-ZCFIWIBFSA-N	false
(R)-5-Phosphomevalonate	C01107	C6H13O7P	x	228.04	228.04	0	false	InChI=1S/C6H13O7P/c1-6(9,4-5(7)8)2-3-13-14(10,11)12/h9H,2-4H2,1H3,(H,7,8)(H2,10,11,12)/t6-/m1/s1	OKZYCXHTTZZYSK-ZCFIWIBFSA-N	false
(R)-Lactaldehyde	C00937	C3H6O2	x	74.0368	74.0368	0	false	InChI=1S/C3H6O2/c1-3(5)2-4/h2-3,5H,1H3/t3-/m1/s1	BSABBBMNWQWLLU-GSVOUGTGSA-N	false
(R)-Lactate	C00256	C3H6O3	x	90.0317	90.0317	0	false	InChI=1S/C3H6O3/c1-2(4)3(5)6/h2,4H,1H3,(H,5,6)/t2-/m1/s1	JVTAAEKCZFNVCJ-UWTATZPHSA-N	false
(R)-Methylmalonyl-CoA	C01213	C25H40N7O19P3S	x	867.131	867.131	0	false	InChI=1S/C25H40N7O19P3S/c1-12(23(37)38)24(39)55-7-6-27-14(33)4-5-28-21(36)18(35)25(2,3)9-48-54(45,46)51-53(43,44)47-8-13-17(50-52(40,41)42)16(34)22(49-13)32-11-31-15-19(26)29-10-30-20(15)32/h10-13,16-18,22,34-35H,4-9H2,1-3H3,(H,27,33)(H,28,36)(H,37,38)(H,43,44)(H,45,46)(H2,26,29,30)(H2,40,41,42)/t12-,13-,16-,17-,18+,22-/m1/s1	MZFOKIKEPGUZEN-AGCMQPJKSA-N	false
(R)-Mevalonate	C00418	C6H12O4	x	148.074	0	0	false			false
(R)-S-Lactoylglutathione	C03451	C13H21N3O8S	x	379.105	379.105	0	false	InChI=1S/C13H21N3O8S/c1-6(17)13(24)25-5-8(11(21)15-4-10(19)20)16-9(18)3-2-7(14)12(22)23/h6-8,17H,2-5,14H2,1H3,(H,15,21)(H,16,18)(H,19,20)(H,22,23)/t6-,7+,8+/m1/s1	VDYDCVUWILIYQF-CSMHCCOUSA-N	false
(S)-1-Pyrroline-5-carboxylate	C03912	C5H7NO2	x	113.048	113.048	0	false	InChI=1S/C5H7NO2/c7-5(8)4-2-1-3-6-4/h3-4H,1-2H2,(H,7,8)/t4-/m0/s1	DWAKNKKXGALPNW-BYPYZUCNSA-N	false
(S)-2,3,4,5-Tetrahydropyridine-2-carboxylate	C00450	C6H9NO2	x	127.063	0	0	false			false
(S)-2,3-Epoxysqualene	C01054	C30H50O	x	426.386	426.386	0	false	InChI=1S/C30H50O/c1-24(2)14-11-17-27(5)20-12-18-25(3)15-9-10-16-26(4)19-13-21-28(6)22-23-29-30(7,8)31-29/h14-16,20-21,29H,9-13,17-19,22-23H2,1-8H3/b25-15+,26-16+,27-20+,28-21+/t29-/m0/s1	QYIMSPSDBYKPPY-RSKUXYSASA-N	false
(S)-2-Methylbutanoyl-CoA	C15980	C26H44N7O17P3S	x	851.173	851.173	0	false	InChI=1S/C26H44N7O17P3S/c1-5-14(2)25(38)54-9-8-28-16(34)6-7-29-23(37)20(36)26(3,4)11-47-53(44,45)50-52(42,43)46-10-15-19(49-51(39,40)41)18(35)24(48-15)33-13-32-17-21(27)30-12-31-22(17)33/h12-15,18-20,24,35-36H,5-11H2,1-4H3,(H,28,34)(H,29,37)(H,42,43)(H,44,45)(H2,27,30,31)(H2,39,40,41)/t14-,15+,18+,19+,20?,24+/m0/s1	LYNVNYDEQMMNMZ-HAJVGUKYSA-N	false
(S)-3-Hydroxy-3-methylglutaryl-CoA	C00356	C27H44N7O20P3S	x	911.157	911.157	0	false	InChI=1S/C27H44N7O20P3S/c1-26(2,21(40)24(41)30-5-4-15(35)29-6-7-58-17(38)9-27(3,42)8-16(36)37)11-51-57(48,49)54-56(46,47)50-10-14-20(53-55(43,44)45)19(39)25(52-14)34-13-33-18-22(28)31-12-32-23(18)34/h12-14,19-21,25,39-40,42H,4-11H2,1-3H3,(H,29,35)(H,30,41)(H,36,37)(H,46,47)(H,48,49)(H2,28,31,32)(H2,43,44,45)/t14-,19-,20-,21+,25-,27+/m1/s1	CABVTRNMFUVUDM-VRHQGPGLSA-N	false
(S)-3-Hydroxybutanoyl-CoA	C01144	C25H42N7O18P3S	x	853.152	853.152	0	false	InChI=1S/C25H42N7O18P3S/c1-13(33)8-16(35)54-7-6-27-15(34)4-5-28-23(38)20(37)25(2,3)10-47-53(44,45)50-52(42,43)46-9-14-19(49-51(39,40)41)18(36)24(48-14)32-12-31-17-21(26)29-11-30-22(17)32/h11-14,18-20,24,33,36-37H,4-10H2,1-3H3,(H,27,34)(H,28,38)(H,42,43)(H,44,45)(H2,26,29,30)(H2,39,40,41)/t13-,14+,18+,19+,20-,24+/m0/s1	QHHKKMYHDBRONY-VKBDFPRVSA-N	false
(S)-3-Hydroxydodecanoyl-CoA	C05262	C33H58N7O18P3S	x	965.277	965.277	0	false	InChI=1S/C33H58N7O18P3S/c1-4-5-6-7-8-9-10-11-21(41)16-24(43)62-15-14-35-23(42)12-13-36-31(46)28(45)33(2,3)18-55-61(52,53)58-60(50,51)54-17-22-27(57-59(47,48)49)26(44)32(56-22)40-20-39-25-29(34)37-19-38-30(25)40/h19-22,26-28,32,41,44-45H,4-18H2,1-3H3,(H,35,42)(H,36,46)(H,50,51)(H,52,53)(H2,34,37,38)(H2,47,48,49)/t21-,22+,26+,27+,28-,32+/m0/s1	IJFLXRCJWPKGKJ-LXIXEQKWSA-N	false
(S)-3-Hydroxyhexadecanoyl-CoA	C05258	C37H66N7O18P3S	x	1021.34	1021.34	0	false	InChI=1S/C37H66N7O18P3S/c1-4-5-6-7-8-9-10-11-12-13-14-15-25(45)20-28(47)66-19-18-39-27(46)16-17-40-35(50)32(49)37(2,3)22-59-65(56,57)62-64(54,55)58-21-26-31(61-63(51,52)53)30(48)36(60-26)44-24-43-29-33(38)41-23-42-34(29)44/h23-26,30-32,36,45,48-49H,4-22H2,1-3H3,(H,39,46)(H,40,50)(H,54,55)(H,56,57)(H2,38,41,42)(H2,51,52,53)/t25-,26+,30+,31+,32-,36+/m0/s1	DEHLMTDDPWDRDR-BCIKBWLNSA-N	false
(S)-3-Hydroxyisobutyrate	C06001	C4H8O3	x	104.047	0	0	false			false
(S)-3-Hydroxyisobutyryl-CoA	C06000	C25H42N7O18P3S	x	853.152	853.152	0	false	InChI=1S/C25H42N7O18P3S/c1-13(8-33)24(38)54-7-6-27-15(34)4-5-28-22(37)19(36)25(2,3)10-47-53(44,45)50-52(42,43)46-9-14-18(49-51(39,40)41)17(35)23(48-14)32-12-31-16-20(26)29-11-30-21(16)32/h11-14,17-19,23,33,35-36H,4-10H2,1-3H3,(H,27,34)(H,28,37)(H,42,43)(H,44,45)(H2,26,29,30)(H2,39,40,41)/t13-,14+,17+,18+,19-,23+/m0/s1	WWEOGFZEFHPUAM-UQCJFRAESA-N	false
(S)-3-Hydroxyoctanoyl-CoA	C05266	C29H50N7O18P3S	x	909.215	909.215	0	false	InChI=1S/C29H50N7O18P3S/c1-4-5-6-7-17(37)12-20(39)58-11-10-31-19(38)8-9-32-27(42)24(41)29(2,3)14-51-57(48,49)54-56(46,47)50-13-18-23(53-55(43,44)45)22(40)28(52-18)36-16-35-21-25(30)33-15-34-26(21)36/h15-18,22-24,28,37,40-41H,4-14H2,1-3H3,(H,31,38)(H,32,42)(H,46,47)(H,48,49)(H2,30,33,34)(H2,43,44,45)/t17-,18+,22+,23+,24-,28+/m0/s1	ATVGTMKWKDUCMS-OTOYJEMWSA-N	false
(S)-3-Hydroxytetradecanoyl-CoA	C05260	C35H62N7O18P3S	x	993.308	993.308	0	false	InChI=1S/C35H62N7O18P3S/c1-4-5-6-7-8-9-10-11-12-13-23(43)18-26(45)64-17-16-37-25(44)14-15-38-33(48)30(47)35(2,3)20-57-63(54,55)60-62(52,53)56-19-24-29(59-61(49,50)51)28(46)34(58-24)42-22-41-27-31(36)39-21-40-32(27)42/h21-24,28-30,34,43,46-47H,4-20H2,1-3H3,(H,37,44)(H,38,48)(H,52,53)(H,54,55)(H2,36,39,40)(H2,49,50,51)/t23-,24+,28+,29+,30-,34+/m0/s1	OXBHKMHNDGRDCZ-STLSENOWSA-N	false
(S)-3-Methyl-2-oxopentanoic acid	C00671	C6H10O3	x	130.063	130.063	0	false	InChI=1S/C6H10O3/c1-3-4(2)5(7)6(8)9/h4H,3H2,1-2H3,(H,8,9)/t4-/m0/s1	JVQYSWDUAOAHFM-BYPYZUCNSA-N	false
(S)-4-Hydroxymandelonitrile	C03742	C8H7NO2	x	149.048	149.048	0	false	InChI=1S/C8H7NO2/c9-5-8(11)6-1-3-7(10)4-2-6/h1-4,8,10-11H/t8-/m1/s1	HOOOPXDSCKBLFG-MRVPVSSYSA-N	false
(S)-Allantoin	C02350	C4H6N4O3	x	158.044	158.044	0	false	InChI=1S/C4H6N4O3/c5-3(10)6-1-2(9)8-4(11)7-1/h1H,(H3,5,6,10)(H2,7,8,9,11)/t1-/m0/s1	POJWUDADGALRAB-SFOWXEAESA-N	false
(S)-Dihydroorotate	C00337	C5H6N2O4	x	158.033	158.033	0	false	InChI=1S/C5H6N2O4/c8-3-1-2(4(9)10)6-5(11)7-3/h2H,1H2,(H,9,10)(H2,6,7,8,11)/t2-/m0/s1	UFIVEPVSAGBUSI-REOHCLBHSA-N	false
[truncated: 5,816 more rows]

## Sheet: Supplementary Table S4
Supplementary Table S4. Metabolites ID and mapping in the subnetwork created by MetExplore
	Kegg	mapped	Subnetwork
Acetic acid	C00033
Arginine	C00062
Asparagine	C00152
Betaine	C00719
Citric acid	C00158
Citrulline	C00327
Creatine	C00300
Creatinine	C00791	NP
Dimethylsulfone	C11142	NP
Formic acid	C00058		No
Glucose	C00031
Glutamine	C00064
Glycine	C00037
Isoleucine	C00407
Kynurenine	C00328		No
Lactic acid	C00186
L-alpha-Amino-1H-pyrrole-1-hexanoic acid	NA
Leucine	C00123
LysoPC (18:2(9Z,12Z))	NA
Methionine	C00073		No
Methylhistidine	C01152
PC aa C34:3	NA
PC aa C34:4	NA
PC ae C30:1	NA
PC ae C32:2	NA
PC ae C34:2	NA
PC ae C34:3	NA
PC ae C36:4	NA
PC ae C36:5	NA
PC ae C38:5	NA
PC ae C38:6	NA
PC(14:0/0:0)	NA
Proline	C00148
Propionylcarnitine	C03017	NP
Pyrrolidine	NA
Serine	C00065
Serotonin	C00780		No
SM C20:2	NA
SM C26:1	NA
Stachydrine	C10172	NP
Symmetric dimethylarginine	NA
Taurine	C00245		No
Threonine	C00188
Trihydroxy-cholanoic acids and derivates	NA
Tyrosine	C00082
Valerylcarnitine	NA
Valine	C00183
Phosphatidylcholine	C00157
sphyngomyelin	C00550
NA: Kegg identifier not available; NP: not mapped; No: not present in the extrated subnetwork

## Sheet: Supplementary Table S5
Supplementary Table S5 Kegg Bos taurus metabolic subnetwork data
Pathways (n=46/88)
Name	Identifier	Nb Reactions	Mapping on Metabolite > Coverage	Mapping on Metabolite > Nb of Mapped	Mapping on Metabolite > p-value	Mapping on Metabolite > Bonferroni corrected p-value	Mapping on Metabolite > BH-corrected p-value
2-Oxocarboxylic acid metabolism - Bos taurus (cow)	bta01210	17	16.67	4	0.000559296	0.0240497	0.00267219
Alanine, aspartate and glutamate metabolism - Bos taurus (cow)	bta00250	33	9.68	3	0.0143892	0.618735	0.047595
Amino sugar and nucleotide sugar metabolism - Bos taurus (cow)	bta00520	41	2.63	1	0.483739	20.8008	0.533353
Arginine and proline metabolism - Bos taurus (cow)	bta00330	55	11.76	6	0.00014278	0.00613952	0.00102325
beta-Alanine metabolism - Bos taurus (cow)	bta00410	21	4.17	1	0.340058	14.6225	0.430074
Biosynthesis of amino acids - Bos taurus (cow)	bta01230	55	20.31	13	2.431363487710619E-12	1.045486299715566E-10	5.22743149857783E-11
Biosynthesis of antibiotics - Bos taurus (cow)	bta01130	165	9.33	14	1.503617129579845E-8	6.465553657193333E-7	2.155184552397778E-7
Butanoate metabolism - Bos taurus (cow)	bta00650	14	0	0	1	43	0.977273
Butirosin and neomycin biosynthesis - Bos taurus (cow)	bta00524	1	50	1	0.0337967	1.45326	0.0908286
Carbon metabolism - Bos taurus (cow)	bta01200	75	8.33	5	0.00276491	0.118891	0.0118891
Citrate cycle (TCA cycle) - Bos taurus (cow)	bta00020	23	5	1	0.292398	12.5731	0.39291
Cyanoamino acid metabolism - Bos taurus (cow)	bta00460	8	12.5	2	0.0289374	1.24431	0.0829538
Cysteine and methionine metabolism - Bos taurus (cow)	bta00270	28	10	3	0.0131444	0.56521	0.0471008
D-Glutamine and D-glutamate metabolism - Bos taurus (cow)	bta00471	4	16.67	1	0.0981254	4.21939	0.19179
Fatty acid degradation - Bos taurus (cow)	bta00071	36	0	0	1	43	0.977273
Fatty acid elongation - Bos taurus (cow)	bta00062	34	0	0	1	43	0.977273
Fatty acid metabolism - Bos taurus (cow)	bta01212	94	0	0	1	43	0.977273
Fructose and mannose metabolism - Bos taurus (cow)	bta00051	20	0	0	1	43	0.977273
Galactose metabolism - Bos taurus (cow)	bta00052	25	3.7	1	0.373762	16.0718	0.459193
Glutathione metabolism - Bos taurus (cow)	bta00480	25	3.33	1	0.405807	17.4497	0.471613
Glycerolipid metabolism - Bos taurus (cow)	bta00561	19	0	0	1	43	0.977273
Glycerophospholipid metabolism - Bos taurus (cow)	bta00564	50	2.63	1	0.483739	20.8008	0.533353
Glycine, serine and threonine metabolism - Bos taurus (cow)	bta00260	37	14.71	5	0.000190808	0.00820476	0.00117211
Glycolysis / Gluconeogenesis - Bos taurus (cow)	bta00010	34	7.69	2	0.0706447	3.03772	0.151886
Glyoxylate and dicarboxylate metabolism - Bos taurus (cow)	bta00630	23	15.63	5	0.000141342	0.00607771	0.00121554
Histidine metabolism - Bos taurus (cow)	bta00340	14	6.25	1	0.241437	10.3818	0.34606
Inositol phosphate metabolism - Bos taurus (cow)	bta00562	36	0	0	1	43	0.977273
Lysine degradation - Bos taurus (cow)	bta00310	22	0	0	1	43	0.977273
Metabolic pathways - Bos taurus (cow)	bta01100	1131	2.58	24	0.000370302	0.015923	0.00199037
Nitrogen metabolism - Bos taurus (cow)	bta00910	5	14.29	1	0.113552	4.88274	0.212293
One carbon pool by folate - Bos taurus (cow)	bta00670	26	12.5	3	0.00701313	0.301564	0.027415
Pentose phosphate pathway - Bos taurus (cow)	bta00030	22	0	0	1	43	0.977273
Phenylalanine, tyrosine and tryptophan biosynthesis - Bos taurus (cow)	bta00400	5	25	1	0.0664937	2.85923	0.150486
Propanoate metabolism - Bos taurus (cow)	bta00640	20	0	0	1	43	0.977273
Purine metabolism - Bos taurus (cow)	bta00230	99	1.41	1	0.713282	30.6711	0.713282
Pyrimidine metabolism - Bos taurus (cow)	bta00240	77	2.5	1	0.501629	21.57	0.526098
Pyruvate metabolism - Bos taurus (cow)	bta00620	25	9.09	2	0.0523346	2.25039	0.125022
Sphingolipid metabolism - Bos taurus (cow)	bta00600	29	9.52	2	0.0480732	2.06715	0.121597
Starch and sucrose metabolism - Bos taurus (cow)	bta00500	27	4.35	1	0.328441	14.123	0.427969
Synthesis and degradation of ketone bodies - Bos taurus (cow)	bta00072	5	0	0	1	43	0.977273
Terpenoid backbone biosynthesis - Bos taurus (cow)	bta00900	16	0	0	1	43	0.977273
Tryptophan metabolism - Bos taurus (cow)	bta00380	39	5	2	0.146868	6.31531	0.242896
Tyrosine metabolism - Bos taurus (cow)	bta00350	47	2.38	1	0.518922	22.3136	0.531277
Ubiquinone and other terpenoid-quinone biosynthesis - Bos taurus (cow)	bta00130	8	11.11	1	0.143648	6.17687	0.257369
Valine, leucine and isoleucine biosynthesis - Bos taurus (cow)	bta00290	4	50	4	4.438478936305525E-6	0.000190855	4.77136485652844E-5
Valine, leucine and isoleucine degradation - Bos taurus (cow)	bta00280	38	7.89	3	0.0249534	1.073	0.0766426
Reactions (n=225/1826)
Name	Identifier	E.C.	GPR	Reversible	Flux Lower Bound	Flux Upper Bound	Mapping on Metabolite > Coverage	Mapping on Metabolite > Nb of Mapped
(2S,3S)-3-Hydroxy-2-methylbutanoyl-CoA hydro-liase	R04204	4.2.1.17	(bta:281748) or (bta:518852) or (bta:281810)	false	0	99999	0	0
(2S,3S)-3-hydroxy-2-methylbutanoyl-CoA:NAD+ oxidoreductase	R04203	1.1.1.35 / 1.1.1.178	(bta:281809)	true	-99999	99999	0	0
(3S)-3-hydroxyacyl-CoA hydro-lyase	R02685	4.2.1.17	(bta:281748) or (bta:281810)	true	-99999	99999	0	0
(3S)-3-hydroxyacyl-CoA:NAD+ oxidoreductase	R01778	1.1.1.35 / 1.1.1.211	(bta:281810)	true	-99999	99999	0	0
(5-L-Glutamyl)-L-amino-acid 5-glutamyltransferase (cyclizing)	R02743	2.3.2.4	(bta:533374)	false	0	99999	0	0
(R)-Methylmalonyl-CoA CoA-carbonylmutase	R00833	5.4.99.2	(bta:280871)	true	-99999	99999	0	0
(S)-1-pyrroline-5-carboxylate:NAD+ oxidoreductase	R00707	1.2.1.88	(bta:100126042)	true	-99999	99999	0	0
(S)-1-pyrroline-5-carboxylate:NADP+ oxidoreductase	R00708	1.2.1.88	(bta:100126042)	true	-99999	99999	0	0
(S)-2-methylbutanoyl-CoA:acceptor 2,3-oxidoreductase	R03172	1.3.8.1 / 1.3.8.7 / 1.3.99.12	(bta:511222)	false	0	99999	0	0
(S)-2-methylbutanoyl-CoA:enzyme N6-(dihydrolipoyl)lysine S-(2-methylbutanoyl)transferase	R03174	2.3.1.168	(bta:280759)	false	0	99999	0	0
(S)-3-Hydroxyhexadecanoyl-CoA hydro-lyase	R04738	4.2.1.17	(bta:281748) or (bta:281810)	true	-99999	99999	0	0
(S)-3-Hydroxyhexadecanoyl-CoA:NAD+ oxidoreductase	R04737	1.1.1.35 / 1.1.1.211	(bta:281810)	true	-99999	99999	0	0
(S)-3-Hydroxyisobutyryl-CoA hydro-lyase	R04224	4.2.1.17	(bta:281748) or (bta:518852) or (bta:281810)	false	0	99999	0	0
(S)-3-Hydroxyisobutyryl-CoA hydrolase	R05064	3.1.2.4	(bta:535883)	false	0	99999	0	0
(S)-Lactate:ferricytochrome-c 2-oxidoreductase	R00196		(bta:509519) or (bta:281275) or (bta:281274)	true	-99999	99999	50	1
(S)-Lactate:oxaloacetate oxidoreductase	R01447		(bta:509519) or (bta:281275) or (bta:281274)	true	-99999	99999	50	1
(S)-malate hydro-lyase (fumarate-forming)	R01082	4.2.1.2	(bta:520260)	true	-99999	99999	0	0
(S)-malate:NAD+ oxidoreductase (decarboxylating)	R00214	1.1.1.38	(bta:507817)	true	-99999	99999	0	0
(S)-malate:NADP+ oxidoreductase	R00343		(bta:535182) or (bta:281306)	true	-99999	99999	0	0
(S)-Malate:NADP+ oxidoreductase(oxaloacetate-decarboxylating)	R00216	1.1.1.40	(bta:540985) or (bta:525813)	true	-99999	99999	0	0
1,2-diacyl-sn-glycerol acylhydrolase	R02687	3.1.1.3	(bta:786474) or (bta:515764) or (bta:535192) or (bta:531271) or (bta:100297709) or (bta:509808) or (bta:510772) or (bta:508493) or (bta:616241) or (bta:280748) or (bta:281283)	false	0	99999	0	0
1-(5'-Phosphoribosyl)-5-amino-4-(N-succinocarboxamide)-imidazole AMP-lyase	R04559	4.3.2.2	(bta:510949)	true	-99999	99999	0	0
1-(5-phospho-D-ribosyl)-5-amino-4-imidazolecarboxylate carboxy-lyase	R04209	4.1.1.21	(bta:404170)	true	-99999	99999	0	0
1-(5-Phosphoribosyl)-5-amino-4-carboxyimidazole:L-aspartate ligase (ADP-forming)	R04591	6.3.2.6	(bta:404170)	true	-99999	99999	0	0
1-acylglycerol acylhydrolase	R01351	3.1.1.23	(bta:505290)	false	0	99999	0	0
1-Phosphatidyl-1D-myo-inositol-4,5-bisphosphate inositoltrisphosphohydrolase	R03435	3.1.4.11	(bta:281987) or (bta:281985) or (bta:281986) or (bta:287026) or (bta:497026) or (bta:540771) or (bta:513565) or (bta:100337091) or (bta:515669) or (bta:508888) or (bta:519037) or (bta:514590) or (bta:513057) or (bta:790012)	false	0	99999	0	0
10-Formyltetrahydrofolate:5'-phosphoribosylglycinamide formyltransferase	R04325	2.1.2.2	(bta:281183)	false	0	99999	0	0
1D-myo-inositol 3-phosphate phosphohydrolase	R01187	3.1.3.25	(bta:281865) or (bta:511124) or (bta:532797)	false	0	99999	0	0
1D-myo-inositol-3-phosphate lyase (isomerizing)	R07324	5.5.1.4	(bta:509394)	false	0	99999	0	0
2,3-bisphospho-D-glycerate 3-phosphohydrolase	R09532	3.1.3.80	(bta:541067)	false	0	99999	0	0
2-(Formamido)-N1-(5-phosphoribosyl)acetamidine cyclo-ligase (ADP-forming)	R04208	6.3.3.1	(bta:281183)	false	0	99999	0	0
2-(Nomega-L-arginino)succinate arginine-lyase (fumarate-forming)	R01086	4.3.2.1	(bta:512771)	false	0	99999	0	0
2-Acyl-sn-glycero-3-phosphocholine acylhydrolase	R02747	3.1.1.5	(bta:536255) or (bta:767822) or (bta:506508) or (bta:784764)	false	0	99999	0	0
2-methylpropanoyl-CoA:(acceptor) 2,3-oxidoreductase	R02661	1.3.8.1 / 1.3.8.7 / 1.3.99.12	(bta:512070)	false	0	99999	0	0
2-methylpropanoyl-CoA:enzyme N6-(dihydrolipoyl)lysine S-(2-methylpropanoyl)transferase	R02662	2.3.1.168	(bta:280759)	false	0	99999	0	0
2-phospho-D-glycerate hydro-lyase (phosphoenolpyruvate-forming)	R00658	4.2.1.11	(bta:526006) or (bta:540303) or (bta:281141)	true	-99999	99999	0	0
3-Hydroxy-2-methylpropanoate:NAD+ oxidoreductase	R05066	1.1.1.31 / 1.1.1.35	(bta:512002)	true	-99999	99999	0	0
3-methylbutanoyl-CoA:enzyme N6-(dihydrolipoyl)lysine S-(3-methylbutanoyl)transferase	R04097	2.3.1.168	(bta:280759)	false	0	99999	0	0
3-Oxopropanoate:NAD+ oxidoreductase (decarboxylating, CoA-acetylating)	R03381	1.2.1.18	(bta:327692)	false	0	99999	0	0
3-Oxopropanoate:NADP+ oxidoreductase (decarboxylating, CoA-acetylating)	R00706	1.2.1.18	(bta:327692)	false	0	99999	0	0
3-phospho-D-glycerate 1,2-phosphomutase	R01662	5.4.2.4	(bta:533785)	true	-99999	99999	0	0
3-Phospho-D-glycerate:NAD+ 2-oxidoreductase	R01513	1.1.1.95	(bta:505103)	true	-99999	99999	0	0
3-Phosphoserine:2-oxoglutarate aminotransferase	R04173	2.6.1.52	(bta:533044)	true	-99999	99999	0	0
4-aminobutanoate:pyruvate aminotransferase	R10178		(bta:280969)	true	-99999	99999	0	0
4-Aminobutyraldehyde:NAD+ oxidoreductase	R01986	1.2.1.3	(bta:507477) or (bta:508629) or (bta:281618) or (bta:537539) or (bta:513967)	false	0	99999	0	0
4-fumarylacetoacetate fumarylhydrolase	R01364	3.7.1.2	(bta:508724)	false	0	99999	0	0
4-hydroxy-2-oxoglutarate glyoxylate-lyase (pyruvate-forming)	R00471	4.1.3.16	(bta:506001)	false	0	99999	0	0
4-Hydroxyphenylpyruvate:oxygen oxidoreductase (hydroxylating,decarboxylating)	R02521	1.13.11.27	(bta:516058)	false	0	99999	0	0
4-Maleylacetoacetate cis-trans-isomerase	R03181	5.2.1.2	(bta:514822)	false	0	99999	0	0
5'-Phosphoribosylformylglycinamide:L-glutamine amido-ligase (ADP-forming)	R04463	6.3.5.3	(bta:520318)	false	0	99999	0	0
5,10-methylenetetrahydrofolate,NADPH:dUMP C-methyltransferase	R06613		(bta:507197) or (bta:280719) or (bta:509002)	true	-99999	99999	0	0
5,10-Methylenetetrahydrofolate:glycine hydroxymethyltransferase	R00945	2.1.2.1	(bta:507197) or (bta:509002)	true	-99999	99999	66.67	2
5-oxo-L-proline amidohydrolase (ATP-hydrolysing)	R00251	3.5.2.9	(bta:408006)	false	0	99999	0	0
5-Phospho-D-ribosylamine:glycine ligase (ADP-forming)	R04144	6.3.4.13	(bta:281183)	false	0	99999	0	0
5-phosphoribosylamine:diphosphate phospho-alpha-D-ribosyltransferase (glutamate-amidating)	R01072	2.4.2.14	(bta:509652)	false	0	99999	33.33	1
6-phospho-D-gluconate:NADP+ 2-oxidoreductase (decarboxylating)	R01528	1.1.1.44	(bta:514939)	false	0	99999	0	0
6-Phospho-D-glucono-1,5-lactone lactonohydrolase	R02035	3.1.1.31	(bta:616120)	false	0	99999	0	0
Acetaldehyde:NAD+ oxidoreductase	R00710	1.2.1.3 / 1.2.1.5	(bta:507477) or (bta:508629) or (bta:281618) or (bta:537539) or (bta:513967)	true	-99999	99999	50	1
Acetaldehyde:NADP+ oxidoreductase	R00711	1.2.1.5	(bta:511469) or (bta:281617) or (bta:508879) or (bta:507093)	true	-99999	99999	50	1
Acetate:CoA ligase (ADP-forming)	R00229		(bta:506459) or (bta:282873)	true	-99999	99999	50	1
Acetate:CoA ligase (AMP-forming)	R00235	6.2.1.1	(bta:506459) or (bta:282873)	false	0	99999	50	1
Acetyl-CoA:acetyl-CoA C-acetyltransferase	R00238	2.3.1.9	(bta:511082) or (bta:512044)	true	-99999	99999	0	0
Acetyl-CoA:formate C-acetyltransferase	R00212		(bta:407109) or (bta:533910) or (bta:768012) or (bta:512723) or (bta:613610) or (bta:517402)	true	-99999	99999	0	0
acetyl-CoA:oxaloacetate C-acetyltransferase (thioester-hydrolysing)	R00351	2.3.3.1	(bta:280682)	true	-99999	99999	33.33	1
acetyl-CoA:oxaloacetate C-acetyltransferase [(pro-S)-carboxymethyl-forming, ADP-phosphorylating]	R00352	2.3.3.8	(bta:511135)	true	-99999	99999	33.33	1
acetyl-CoA:propanoyl-CoA 2-C-acetyltransferase	R00927	2.3.1.9 / 2.3.1.16	(bta:522006) or (bta:508324) or (bta:281811)	false	0	99999	0	0
acyl-CoA:1,2-diacyl-sn-glycerol O-acyltransferase	R02251	2.3.1.20	(bta:618076) or (bta:282609) or (bta:404129)	false	0	99999	0	0
acyl-CoA:1-acyl-sn-glycerol-3-phosphate 2-O-acyltransferase	R02241	2.3.1.51	(bta:282137) or (bta:507456) or (bta:512112) or (bta:506607) or (bta:785489) or (bta:520912) or (bta:530414) or (bta:541284)	false	0	99999	0	0
Acyl-CoA:acetyl-CoA C-acyltransferase	R00391	2.3.1.16	(bta:522006) or (bta:281811)	false	0	99999	0	0
acyl-CoA:NADP+ trans-2-oxidoreductase	R07162	1.3.1.38	(bta:353301)	false	0	99999	0	0
acyl-CoA:sn-glycerol-3-phosphate 1-O-acyltransferase	R00851	2.3.1.15	(bta:497202) or (bta:519739) or (bta:526739) or (bta:511614)	false	0	99999	0	0
acyl-CoA:sphingosine N-acyltransferase	R06517	2.3.1.24	(bta:616901) or (bta:530776) or (bta:615296) or (bta:505233) or (bta:614354) or (bta:539223)	false	0	99999	0	0
Agmatine amidinohydrolase	R01157	3.5.3.11	(bta:514509)	false	0	99999	0	0
alpha-D-glucose 1,6-phosphomutase	R08639	5.4.2.2	(bta:534402)	true	-99999	99999	0	0
alpha-D-Glucose 1-phosphate 1,6-phosphomutase	R00959	5.4.2.2	(bta:534402) or (bta:506980)	true	-99999	99999	0	0
alpha-D-Glucose 6-phosphate ketol-isomerase	R02739	5.3.1.9	(bta:280808)	true	-99999	99999	0	0
AMP aminohydrolase	R00181	3.5.4.6	(bta:512748) or (bta:514185) or (bta:519803)	false	0	99999	0	0
ATP:(R)-glycerate 3-phosphotransferase	R01514	2.7.1.31	(bta:507949)	true	-99999	99999	0	0
ATP:1-Phosphatidyl-1D-myo-inositol 4-phosphotransferase	R03361	2.7.1.67	(bta:521790) or (bta:282309) or (bta:286846) or (bta:507860)	false	0	99999	0	0
ATP:1-phosphatidyl-1D-myo-inositol-4-phosphate 5-phosphotransferase	R03469	2.7.1.68	(bta:523736) or (bta:537654) or (bta:100125224) or (bta:508819)	false	0	99999	0	0
ATP:3-phospho-D-glycerate 1-phosphotransferase	R01512	2.7.2.3	(bta:538592) or (bta:507476)	true	-99999	99999	0	0
ATP:choline phosphotransferase	R01021	2.7.1.32	(bta:514865) or (bta:536213)	false	0	99999	0	0
ATP:D-glucose 6-phosphotransferase	R00299	2.7.1.1 / 2.7.1.2	(bta:616576)	false	0	99999	50	1
ATP:D-ribose-5-phosphate diphosphotransferase	R01049	2.7.6.1	(bta:781227) or (bta:537688)	true	-99999	99999	0	0
ATP:ethanolamine O-phosphotransferase	R01468	2.7.1.82	(bta:533229) or (bta:514865) or (bta:540705) or (bta:536213)	false	0	99999	0	0
ATP:oxaloacetate carboxy-lyase (transphosphorylatingphosphoenolpyruvate-forming)	R00341		(bta:282856) or (bta:282855)	true	-99999	99999	0	0
ATP:pyruvate,water phosphotransferase	R00199		(bta:512571) or (bta:539579)	true	-99999	99999	0	0
ATP:sphinganine 1-phosphotransferase	R02976	2.7.1.91	(bta:618605) or (bta:533103)	false	0	99999	0	0
ATP:sphingosine 1-phosphotransferase	R01926	2.7.1.91	(bta:618605) or (bta:533103)	false	0	99999	0	0
beta-alanyl-N(pi)-methyl-L-histidine hydrolase	R03288	3.4.13.20	(bta:614200)	false	0	99999	0	0
beta-D-Glucose-6-phosphate:NADP+ 1-oxoreductase	R02736	1.1.1.49	(bta:281179)	false	0	99999	0	0
betaine aldehyde:oxygen oxidoreductase	R08211		(bta:507477)	true	-99999	99999	50	1
Carbamoyl-phosphate:L-ornithine carbamoyltransferase	R01398	2.1.3.3	(bta:280887)	false	0	99999	33.33	1
Carbon-dioxide:ammonia ligase (ADP-forming,carbamate-phosphorylating)	R00149	6.3.4.16	(bta:510506)	false	0	99999	0	0
CDP-choline:1,2-diacyl-sn-glycerol cholinephosphotransferase	R01321	2.7.8.2	(bta:504650) or (bta:511291)	false	0	99999	33.33	1
CDP-diacylglycerol:myo-inositol 3-phosphatidyltransferase	R01802	2.7.8.11	(bta:515135)	false	0	99999	0	0
CDPethanolamine:1,2-diacylglycerol ethanolaminephosphotransferase	R02057	2.7.8.1	(bta:504650) or (bta:506381)	false	0	99999	0	0
ceramide:phosphatidylcholine cholinephosphotransferase	R08969	2.7.8.27	(bta:533538) or (bta:520954)	true	-99999	99999	50	1
choline:acceptor 1-oxidoreductase	R01025	1.1.99.1	(bta:505218)	false	0	99999	0	0
choline:oxygen 1-oxidoreductase	R01022		(bta:505218)	true	-99999	99999	0	0
citrate hydroxymutase	R01324	4.2.1.3	(bta:512995) or (bta:280976)	true	-99999	99999	50	1
CTP:1,2-diacyl-sn-glycerol 3-phosphotransferase	R09944		(bta:537224) or (bta:617172) or (bta:514448) or (bta:513389) or (bta:538185) or (bta:538147) or (bta:530095) or (bta:521637) or (bta:504545) or (bta:511887) or (bta:518371) or (bta:537533) or (bta:537171) or (bta:617707) or (bta:506348) or (bta:518523)	true	-99999	99999	0	0
CTP:choline-phosphate cytidylyltransferase	R01890	2.7.7.15	(bta:526175) or (bta:100125779)	false	0	99999	0	0
CTP:ethanolamine-phosphate cytidylyltransferase	R02038	2.7.7.14	(bta:510274)	false	0	99999	0	0
D-aspartate:2-oxoglutarate aminotransferase	R05053		(bta:281206) or (bta:286886)	true	-99999	99999	0	0
D-Fructose-1,6-bisphosphate 1-phosphohydrolase	R00762	3.1.3.11	(bta:513483) or (bta:514066)	true	-99999	99999	0	0
D-fructose-1,6-bisphosphate D-glyceraldehyde-3-phosphate-lyase (glycerone-phosphate-forming)	R01068	4.1.2.13	(bta:515263) or (bta:509566) or (bta:504584)	true	-99999	99999	0	0
D-glucosamine-6-phosphate aminohydrolase (ketol isomerizing)	R00765	3.5.99.6	(bta:508383) or (bta:522919)	false	0	99999	0	0
D-glyceraldehyde-3-phosphate aldose-ketose-isomerase	R01015	5.3.1.1	(bta:281543)	true	-99999	99999	0	0
D-glyceraldehyde-3-phosphate:NAD+ oxidoreductase (phosphorylating)	R01061	1.2.1.12	(bta:786101) or (bta:532231) or (bta:281181) or (bta:616200)	true	-99999	99999	0	0
D-glyceraldehyde-3-phosphate:NADP+ oxidoreductase (phosphorylating)	R01063		(bta:786101) or (bta:281181) or (bta:616200)	true	-99999	99999	0	0
D-Glyceraldehyde:NAD+ oxidoreductase	R01752	1.2.1.3	(bta:507477) or (bta:508629) or (bta:281618) or (bta:537539) or (bta:513967)	true	-99999	99999	0	0
D-Glycerate:NAD+ 2-oxidoreductase	R01388	1.1.1.81	(bta:504764)	true	-99999	99999	0	0
D-Glycerate:NADP+ 2-oxidoreductase	R01392	1.1.1.79 / 1.1.1.81	(bta:504764)	true	-99999	99999	0	0
D-phosphoglycerate 2,3-phosphomutase	R01518	5.4.2.11	(bta:515067) or (bta:533785) or (bta:404148)	true	-99999	99999	0	0
D-ribose-5-phosphate aldose-ketose-isomerase	R01056	5.3.1.6	(bta:613376)	true	-99999	99999	0	0
enzyme N6-(dihydrolipoyl)lysine:NAD+ oxidoreductase	R07618	1.8.1.4	(bta:533910)	true	-99999	99999	0	0
ethanolamine-phosphate phosphate-lyase (deaminating acetaldehyde-forming)	R00748	4.2.3.2	(bta:515186)	false	0	99999	0	0
formate:5-amino-1-(5-phospho-D-ribosyl)imidazole-4-carboxamide ligase (ADP-forming)	R06975		(bta:506343)	true	-99999	99999	0	0
gamma-L-glutamyl-L-cysteine:glycine ligase (ADP-forming)	R00497	6.3.2.3	(bta:525059)	false	0	99999	33.33	1
glutathione gamma-glutamylaminopeptidase	R00494	3.4.19.13	(bta:613919) or (bta:615582) or (bta:787326) or (bta:615929)	false	0	99999	0	0
Glycerol acylhydrolase	R01350	3.1.1.34	(bta:280843)	false	0	99999	0	0
Glycerol:NAD+ oxidoreductase	R01036	1.1.1.21	(bta:317748) or (bta:525193)	true	-99999	99999	0	0
glycerol:NADP+ oxidoreductase	R01041	1.1.1.2 / 1.1.1.21	(bta:317748) or (bta:525193)	true	-99999	99999	0	0
glycine synthase	R01221	1.4.4.2 / 1.8.1.4 / 2.1.2.10	(bta:317723)	false	0	99999	50	1
Glycine:ferricytochrome-c oxidoreductase (deaminating)	R00364		(bta:521553) or (bta:789572) or (bta:615334)	true	-99999	99999	50	1
GTP:oxaloacetate carboxy-lyase (adding GTPphosphoenolpyruvate-forming)	R00431	4.1.1.32	(bta:282856) or (bta:282855)	false	0	99999	0	0
hexadecanoyl-CoA:NADP+ trans-2-oxidoreductase	R01278	1.3.1.38	(bta:353301)	false	0	99999	0	0
Homogentisate:oxygen 1,2-oxidoreductase (decyclizing)	R02519	1.13.11.5	(bta:507496)	false	0	99999	0	0
hydrogen-carbonate:L-glutamine amido-ligase (ADP-forming, carbamate-phosphorylating)	R00575	6.3.5.5	(bta:504261)	false	0	99999	50	1
IMP 1,2-hydrolase (decyclizing)	R01127	2.1.2.3 / 3.5.4.10	(bta:506343)	true	-99999	99999	0	0
IMP:L-aspartate ligase (GDP-forming)	R01135	6.3.4.4	(bta:522529) or (bta:784089)	false	0	99999	0	0
isocitrate:NAD+ oxidoreductase (decarboxylating)	R00709	1.1.1.41	(bta:613338) or (bta:282446) or (bta:614145)	true	-99999	99999	0	0
L-1-pyrroline-3-hydroxy-5-carboxylate:NAD+ oxidoreductase	R04444	1.2.1.88	(bta:100126042)	false	0	99999	0	0
L-2-Lysophosphatidylethanolamine aldehydohydrolase	R03417	3.1.1.5	(bta:536255) or (bta:767822) or (bta:506508) or (bta:784764)	false	0	99999	0	0
L-Alanine:3-oxopropanoate aminotransferase	R00907		(bta:280969)	true	-99999	99999	0	0
L-Arginine amidinohydrolase	R00551	3.5.3.1	(bta:513608) or (bta:518752)	false	0	99999	33.33	1
L-arginine carboxy-lyase (agmatine-forming)	R00566	4.1.1.19	(bta:506961)	false	0	99999	50	1
L-Arginine iminohydrolase	R00552		(bta:287024) or (bta:282876) or (bta:536132)	true	-99999	99999	100	2
L-arginine,NADH:oxygen oxidoreductase (nitric-oxide-forming)	R10106		(bta:287024) or (bta:282876) or (bta:536132)	true	-99999	99999	100	2
L-Arginine,NADPH:oxygen oxidoreductase (nitric-oxide-forming)	R00557	1.14.13.39	(bta:287024) or (bta:282876) or (bta:536132)	true	-99999	99999	100	2
L-Arginine:glycine amidinotransferase	R00565	2.1.4.1	(bta:414732)	false	0	99999	50	1
L-Asparagine amidohydrolase	R00485	3.5.1.1	(bta:514209)	true	-99999	99999	50	1
L-Aspartate:2-oxoglutarate aminotransferase	R00355	2.6.1.1	(bta:281206) or (bta:286886)	true	-99999	99999	0	0
L-aspartate:ammonia ligase (AMP-forming)	R00483	6.3.5.4	(bta:514209)	true	-99999	99999	50	1
L-aspartate:L-glutamine amido-ligase (AMP-forming)	R00578	6.3.5.4	(bta:514209)	true	-99999	99999	50	1
L-Citrulline:L-aspartate ligase (AMP-forming)	R01954	6.3.4.5	(bta:280726)	false	0	99999	0	0
L-Cysteine hydrogen-sulfide-lyase (deaminating pyruvate-forming)	R00782	4.4.1.1	(bta:539159)	true	-99999	99999	0	0
L-cysteinylglycine dipeptidase	R00899	3.4.11.1 / 3.4.11.2	(bta:781648)	false	0	99999	33.33	1
L-glutamate gamma-semialdehyde:NAD+ oxidoreductase	R00245	1.2.1.88	(bta:100126042)	true	-99999	99999	0	0
L-Glutamate:ammonia ligase (ADP-forming)	R00253	6.3.1.2	(bta:281199)	false	0	99999	50	1
L-glutamate:L-cysteine gamma-ligase (ADP-forming)	R00894	6.3.2.2	(bta:525659) or (bta:512468)	false	0	99999	0	0
L-glutamate:NAD+ oxidoreductase (deaminating)	R00243	1.4.1.3	(bta:281785)	true	-99999	99999	0	0
L-glutamate:NAD+ oxidoreductase (transaminating)	R00093		(bta:281785)	true	-99999	99999	0	0
L-Glutamate:NADP+ oxidoreductase (deaminating)	R00248	1.4.1.3	(bta:281785)	true	-99999	99999	0	0
L-Glutamate:NADP+ oxidoreductase (transaminating)	R00114		(bta:281785)	true	-99999	99999	0	0
L-glutamine amidohydrolase	R00256	3.5.1.2 / 6.3.4.2 / 6.3.5.2 / 6.3.5.4 / 6.3.5.5	(bta:539561) or (bta:525335)	true	-99999	99999	33.33	1
L-glutamine:D-fructose-6-phosphate isomerase (deaminating)	R00768	2.6.1.16	(bta:530101) or (bta:281779)	false	0	99999	50	1
L-Isoleucine:2-oxoglutarate aminotransferase	R02199	2.6.1.42	(bta:505926) or (bta:281643)	true	-99999	99999	50	1
L-leucine:NAD+ oxidoreductase (deaminating)	R01088		(bta:505926) or (bta:281643)	true	-99999	99999	50	1
L-Ornithine:2-oxo-acid aminotransferase	R00667	2.6.1.13	(bta:505323)	true	-99999	99999	0	0
L-Proline,2-oxoglutarate:oxygen oxidoreductase (4-hydroxylating)	R01252	1.14.11.2	(bta:518288) or (bta:414348) or (bta:507327)	false	0	99999	50	1
L-Proline:NAD+ 5-oxidoreductase	R01248	1.5.1.2	(bta:504987) or (bta:539606) or (bta:512526)	true	-99999	99999	50	1
L-Proline:NADP+ 5-oxidoreductase	R01251	1.5.1.2	(bta:504987) or (bta:539606) or (bta:512526)	true	-99999	99999	50	1
L-proline:quinone oxidoreductase	R01253		(bta:504987) or (bta:539606) or (bta:512526) or (bta:505094)	true	-99999	99999	50	1
L-serine ammonia-lyase	R00220	4.3.1.17 / 4.3.1.19	(bta:516783) or (bta:514346)	true	-99999	99999	50	1
L-serine hydro-lyase (adding hydrogen sulfide, L-cysteine-forming)	R00891	4.2.1.22	(bta:514525)	false	0	99999	50	1
L-Serine:glyoxylate aminotransferase	R00588	2.6.1.45	(bta:789572)	true	-99999	99999	100	2
L-Serine:pyruvate aminotransferase	R00585	2.6.1.51	(bta:789572)	true	-99999	99999	50	1
L-threonine acetaldehyde-lyase (glycine-forming)	R00751	4.1.2.5	(bta:507443)	true	-99999	99999	100	2
L-Tyrosine:oxygen oxidoreductase (deaminating)	R00729	1.4.3.2	(bta:104968452) or (bta:782545)	false	0	99999	50	1
L-valine:NAD+ oxidoreductase(deaminating)	R01434		(bta:505926) or (bta:281643)	true	-99999	99999	50	1
Methylmalonyl-CoA epimerase	R02765	5.1.99.1	(bta:508170)	true	-99999	99999	0	0
myristoyl-CoA:acetylCoA C-myristoyltransferase	R03991	2.3.1.16	(bta:522006) or (bta:281811)	false	0	99999	0	0
N(pi)-methyl-L-histidine:beta-alanine ligase (ADP-forming)	R03286	6.3.2.11	(bta:783525)	false	0	99999	50	1
N,N-dimethylglycine:electron-transfer flavoprotein oxidoreductase (demethylating)	R01565	1.5.8.4	(bta:504453)	false	0	99999	0	0
N-Acylsphingosine amidohydrolase	R01494	3.5.1.23	(bta:518021) or (bta:100336736) or (bta:540732) or (bta:510620)	false	0	99999	0	0
N6-(1,2-dicarboxyethyl)AMP AMP-lyase (fumarate-forming)	R01083	4.3.2.2	(bta:510949)	false	0	99999	0	0
O-phospho-L-serine phosphohydrolase	R00582	3.1.3.3	(bta:533630)	false	0	99999	50	1
oxaloacetate carboxy-lyase (pyruvate-forming)	R00217	1.1.1.38 / 1.1.1.40	(bta:338471)	true	-99999	99999	0	0
p-cumic alcohol:NAD+ oxidoreductase	R02565	1.2.1.8	(bta:507477)	false	0	99999	50	1
p-Cumic alcohol:NADP+ oxidoreductase	R02566	1.2.1.8	(bta:507477)	false	0	99999	50	1
Palmitoyl-CoA:L-serine C-palmitoyltransferase (decarboxylating)	R01281	2.3.1.50	(bta:100336940) or (bta:614165) or (bta:537972)	false	0	99999	33.33	1
phosphate:oxaloacetate carboxy-lyase (adding phosphatephosphoenolpyruvate-forming)	R00345		(bta:282856) or (bta:282855)	true	-99999	99999	0	0
phosphatidylcholine 1-acylhydrolase	R01316	3.1.1.32	(bta:506802)	false	0	99999	50	1
phosphatidylethanolamine 1-acylhydrolase	R02054	3.1.1.32	(bta:506802)	false	0	99999	0	0
Phsophatidyl-L-serine carboxy-lyase	R02055	4.1.1.65	(bta:505332)	false	0	99999	0	0
Propanoyl-CoA:carbon-dioxide ligase (ADP-forming)	R01859	6.4.1.3	(bta:614302) or (bta:515902)	false	0	99999	0	0
Putrescine:oxygen oxidoreductase (deaminating)	R01151	1.4.3.22	(bta:509751)	false	0	99999	0	0
Pyruvate:carbon-dioxide ligase (ADP-forming)	R00344	6.4.1.1	(bta:338471)	false	0	99999	0	0
pyruvate:flavodoxin 2-oxidoreductase (CoA-acetylating)	R10866		(bta:407109) or (bta:533910) or (bta:768012) or (bta:512723) or (bta:613610) or (bta:517402)	true	-99999	99999	0	0
rn:R06519	R06519		(bta:507290) or (bta:540994)	false	0	99999	0	0
rn:R07377	R07377		(bta:509819)	false	0	99999	50	1
rn:R07599	R07599	1.2.4.4	(bta:282150) or (bta:282149)	false	0	99999	0	0
rn:R07600	R07600	1.2.4.4	(bta:282150) or (bta:282149)	false	0	99999	0	0
rn:R07601	R07601	1.2.4.4	(bta:282150) or (bta:282149)	false	0	99999	0	0
rn:R07602	R07602	1.2.4.4	(bta:282150) or (bta:282149)	false	0	99999	0	0
rn:R07603	R07603	1.2.4.4	(bta:282150) or (bta:282149)	false	0	99999	0	0
rn:R07604	R07604	1.2.4.4	(bta:282150) or (bta:282149)	false	0	99999	0	0
rn:R08557	R08557	1.1.1.1	(bta:505218)	true	-99999	99999	0	0
rn:R08558	R08558	1.1.1.1	(bta:505218)	true	-99999	99999	0	0
S-Adenosyl-L-methionine:glycine N-methyltransferase	R00367	2.1.1.20	(bta:538212)	true	-99999	99999	50	1
S-Adenosyl-L-methionine:guanidinoacetate N-methyltransferase	R01883	2.1.1.2	(bta:515270)	false	0	99999	50	1
S-adenosyl-L-methionine:phosphatidyl-N-dimethylethanolamine N-methyltransferase	R01320		(bta:360197)	false	0	99999	50	1
S-adenosyl-L-methionine:phosphatidyl-N-methylethanolamine N-methyltransferase	R03424		(bta:360197)	false	0	99999	0	0
S-adenosyl-L-methionine:phosphatidylethanolamine N-methyltransferase	R02056	2.1.1.17	(bta:360197)	false	0	99999	0	0
S-aminomethyldihydrolipoylprotein:(6S)-tetrahydrofolate aminomethyltransferase (ammonia-forming)	R04125	2.1.2.10	(bta:280719)	false	0	99999	0	0
sarcosine:electron-transfer flavoprotein oxidoreductase (demethylating)	R00611	1.5.8.3	(bta:614603)	false	0	99999	50	1
sarcosine:oxygen oxidoreductase (demethylating)	R00610	1.5.3.1	(bta:509102)	false	0	99999	50	1
sedoheptulose-7-phosphate:D-glyceraldehyde-3-phosphate glycolaldehyde transferase	R01641	2.2.1.1	(bta:507517) or (bta:509186) or (bta:445425)	true	-99999	99999	0	0
sn-Glycero-3-phosphocholine glycerophosphohydrolase	R01030	3.1.4.2	(bta:518469)	false	0	99999	0	0
sn-Glycero-3-phosphoethanolamine glycerophosphohydrolase	R01470	3.1.4.2	(bta:518469)	false	0	99999	0	0
sn-glycerol-3-phosphate phosphohydrolase	R00841		(bta:538702) or (bta:505987) or (bta:540143)	true	-99999	99999	0	0
sn-Glycerol-3-phosphate:(acceptor) 2-oxidoreductase	R00848	1.1.5.3	(bta:504948)	true	-99999	99999	0	0
sn-Glycerol-3-phosphate:NAD+ 2-oxidoreductase	R00842	1.1.1.8	(bta:525042) or (bta:514456)	true	-99999	99999	0	0
Sphinganine-1-phosphate pamlmitaldehyde-lyase	R02464	4.1.2.27	(bta:522515)	false	0	99999	0	0
Sphinganine:NADP+ 3-oxidoreductase	R02978	1.1.1.102	(bta:505558)	false	0	99999	0	0
sphingosine-1-phosphate palmitaldehyde-lyase (phosphoethanolamine-forming)	R06516	4.1.2.27	(bta:522515)	false	0	99999	0	0
succinate-semialdehyde:NADP+ oxidoreductase	R00714		(bta:532724)	true	-99999	99999	0	0
Succinate:CoA ligase (IDP-forming)	R00727	6.2.1.4	(bta:511090) or (bta:537713) or (bta:509983)	true	-99999	99999	0	0
succinate:quinone oxidoreductase	R02164	1.3.5.1	(bta:327696) or (bta:286840) or (bta:281481) or (bta:281480)	true	-99999	99999	0	0
succinyl-CoA:acetate CoA-transferase	R10343		(bta:511090) or (bta:537713) or (bta:509983)	true	-99999	99999	0	0
succinyl-CoA:acetoacetate CoA-transferase	R00410	2.8.3.5	(bta:782973) or (bta:535804) or (bta:100297708) or (bta:104968592)	true	-99999	99999	0	0
trans-4-Hydroxy-L-proline:(acceptor) oxidoreductase	R03295		(bta:508542)	false	0	99999	0	0
Trimethylaminoacetate:L-homosysteine S-methyltransferase	R02821	2.1.1.5	(bta:497025)	false	0	99999	50	1
Metabolites (n=179/1526)
Name	Identifier	Formula	Compartment	Monoisotopic Mass	Neutral Monoisotopic Mass	Average Mass	Side compound	InChI	InchiKey	Mapping > identified
(2S,3S)-3-Hydroxy-2-methylbutanoyl-CoA	C04405	C26H44N7O18P3S	x	867.168	867.168	0	false	InChI=1S/C26H44N7O18P3S/c1-13(14(2)34)25(39)55-8-7-28-16(35)5-6-29-23(38)20(37)26(3,4)10-48-54(45,46)51-53(43,44)47-9-15-19(50-52(40,41)42)18(36)24(49-15)33-12-32-17-21(27)30-11-31-22(17)33/h11-15,18-20,24,34,36-37H,5-10H2,1-4H3,(H,28,35)(H,29,38)(H,43,44)(H,45,46)(H2,27,30,31)(H2,40,41,42)/t13-,14-,15+,18+,19+,20-,24+/m0/s1	PEKYNTFSOBAABV-LQUDNSJZSA-N	false
(3S)-3-Hydroxyacyl-CoA	C00640	C24H39N7O18P3SR	x		0	0	false			false
(4R)-4-Hydroxy-2-oxoglutarate	C05946	C5H6O6	x	162.016	0	0	false			false
(R)-Methylmalonyl-CoA	C01213	C25H40N7O19P3S	x	867.131	867.131	0	false	InChI=1S/C25H40N7O19P3S/c1-12(23(37)38)24(39)55-7-6-27-14(33)4-5-28-21(36)18(35)25(2,3)9-48-54(45,46)51-53(43,44)47-8-13-17(50-52(40,41)42)16(34)22(49-13)32-11-31-15-19(26)29-10-30-20(15)32/h10-13,16-18,22,34-35H,4-9H2,1-3H3,(H,27,33)(H,28,36)(H,37,38)(H,43,44)(H,45,46)(H2,26,29,30)(H2,40,41,42)/t12-,13-,16-,17-,18+,22-/m1/s1	MZFOKIKEPGUZEN-AGCMQPJKSA-N	false
(S)-1-Pyrroline-5-carboxylate	C03912	C5H7NO2	x	113.048	113.048	0	false	InChI=1S/C5H7NO2/c7-5(8)4-2-1-3-6-4/h3-4H,1-2H2,(H,7,8)/t4-/m0/s1	DWAKNKKXGALPNW-BYPYZUCNSA-N	false
(S)-2-Methylbutanoyl-CoA	C15980	C26H44N7O17P3S	x	851.173	851.173	0	false	InChI=1S/C26H44N7O17P3S/c1-5-14(2)25(38)54-9-8-28-16(34)6-7-29-23(37)20(36)26(3,4)11-47-53(44,45)50-52(42,43)46-10-15-19(49-51(39,40)41)18(35)24(48-15)33-13-32-17-21(27)30-12-31-22(17)33/h12-15,18-20,24,35-36H,5-11H2,1-4H3,(H,28,34)(H,29,37)(H,42,43)(H,44,45)(H2,27,30,31)(H2,39,40,41)/t14-,15+,18+,19+,20?,24+/m0/s1	LYNVNYDEQMMNMZ-HAJVGUKYSA-N	false
(S)-3-Hydroxyhexadecanoyl-CoA	C05258	C37H66N7O18P3S	x	1021.34	1021.34	0	false	InChI=1S/C37H66N7O18P3S/c1-4-5-6-7-8-9-10-11-12-13-14-15-25(45)20-28(47)66-19-18-39-27(46)16-17-40-35(50)32(49)37(2,3)22-59-65(56,57)62-64(54,55)58-21-26-31(61-63(51,52)53)30(48)36(60-26)44-24-43-29-33(38)41-23-42-34(29)44/h23-26,30-32,36,45,48-49H,4-22H2,1-3H3,(H,39,46)(H,40,50)(H,54,55)(H,56,57)(H2,38,41,42)(H2,51,52,53)/t25-,26+,30+,31+,32-,36+/m0/s1	DEHLMTDDPWDRDR-BCIKBWLNSA-N	false
(S)-3-Hydroxyisobutyrate	C06001	C4H8O3	x	104.047	0	0	false			false
(S)-3-Hydroxyisobutyryl-CoA	C06000	C25H42N7O18P3S	x	853.152	853.152	0	false	InChI=1S/C25H42N7O18P3S/c1-13(8-33)24(38)54-7-6-27-15(34)4-5-28-22(37)19(36)25(2,3)10-47-53(44,45)50-52(42,43)46-9-14-18(49-51(39,40)41)17(35)23(48-14)32-12-31-16-20(26)29-11-30-21(16)32/h11-14,17-19,23,33,35-36H,4-10H2,1-3H3,(H,27,34)(H,28,37)(H,42,43)(H,44,45)(H2,26,29,30)(H2,39,40,41)/t13-,14+,17+,18+,19-,23+/m0/s1	WWEOGFZEFHPUAM-UQCJFRAESA-N	false
(S)-3-Methyl-2-oxopentanoic acid	C00671	C6H10O3	x	130.063	130.063	0	false	InChI=1S/C6H10O3/c1-3-4(2)5(7)6(8)9/h4H,3H2,1-2H3,(H,8,9)/t4-/m0/s1	JVQYSWDUAOAHFM-BYPYZUCNSA-N	false
(S)-Lactate	C00186	C3H6O3	x	90.0317	90.0317	0	false	InChI=1S/C3H6O3/c1-2(4)3(5)6/h2,4H,1H3,(H,5,6)/t2-/m0/s1	JVTAAEKCZFNVCJ-REOHCLBHSA-N	true
(S)-Malate	C00149	C4H6O5	x	134.022	134.022	0	false	InChI=1S/C4H6O5/c5-2(4(8)9)1-3(6)7/h2,5H,1H2,(H,6,7)(H,8,9)/t2-/m0/s1	BJEPYKJPYRNKOW-REOHCLBHSA-N	false
(S)-Methylmalonate semialdehyde	C06002	C4H6O3	x	102.032	102.032	0	false	InChI=1S/C4H6O3/c1-3(2-5)4(6)7/h2-3H,1H3,(H,6,7)/t3-/m0/s1	VOKUMXABRRXHAR-VKHMYHEASA-N	false
(S)-Methylmalonyl-CoA	C00683	C25H40N7O19P3S	x	867.131	867.131	0	false	InChI=1S/C25H40N7O19P3S/c1-12(23(37)38)24(39)55-7-6-27-14(33)4-5-28-21(36)18(35)25(2,3)9-48-54(45,46)51-53(43,44)47-8-13-17(50-52(40,41)42)16(34)22(49-13)32-11-31-15-19(26)29-10-30-20(15)32/h10-13,16-18,22,34-35H,4-9H2,1-3H3,(H,27,33)(H,28,36)(H,37,38)(H,43,44)(H,45,46)(H2,26,29,30)(H2,40,41,42)/t12-,13+,16+,17+,18-,22+/m0/s1	MZFOKIKEPGUZEN-IBNUZSNCSA-N	false
1,2-Diacyl-sn-glycerol	C00641	C5H6O5R2	x		0	0	false			false
1-(5'-Phosphoribosyl)-5-amino-4-(N-succinocarboxamide)-imidazole	C04823	C13H19N4O12P	x	454.074	454.074	0	false	InChI=1S/C13H19N4O12P/c14-10-7(11(22)16-4(13(23)24)1-6(18)19)15-3-17(10)12-9(21)8(20)5(29-12)2-28-30(25,26)27/h3-5,8-9,12,20-21H,1-2,14H2,(H,16,22)(H,18,19)(H,23,24)(H2,25,26,27)/t4-,5+,8+,9+,12+/m0/s1	NAQGHJTUZRHGAC-ZZZDFHIKSA-N	false
1-(5'-Phosphoribosyl)-5-amino-4-imidazolecarboxamide	C04677	C9H15N4O8P	x	338.063	338.063	0	false	InChI=1S/C9H15N4O8P/c10-7-4(8(11)16)12-2-13(7)9-6(15)5(14)3(21-9)1-20-22(17,18)19/h2-3,5-6,9,14-15H,1,10H2,(H2,11,16)(H2,17,18,19)/t3-,5-,6-,9-/m1/s1	NOTGFIUVDGNKRI-UUOKFMHZSA-N	false
1-(5'-Phosphoribosyl)-5-formamido-4-imidazolecarboxamide	C04734	C10H15N4O9P	x	366.058	366.058	0	false	InChI=1S/C10H15N4O9P/c11-8(18)5-9(13-3-15)14(2-12-5)10-7(17)6(16)4(23-10)1-22-24(19,20)21/h2-4,6-7,10,16-17H,1H2,(H2,11,18)(H,13,15)(H2,19,20,21)/t4-,6-,7-,10-/m1/s1	ABCOOORLYAOBOZ-KQYNXXCUSA-N	false
1-(5-Phospho-D-ribosyl)-5-amino-4-imidazolecarboxylate	C04751	C9H14N3O9P	x	339.047	339.047	0	false	InChI=1S/C9H14N3O9P/c10-7-4(9(15)16)11-2-12(7)8-6(14)5(13)3(21-8)1-20-22(17,18)19/h2-3,5-6,8,13-14H,1,10H2,(H,15,16)(H2,17,18,19)/t3-,5-,6-,8-/m1/s1	XFVULMDJZXYMSG-ZIYNGMLESA-N	false
1-Acyl-sn-glycerol 3-phosphate	C00681	C4H8O7PR	x		0	0	false			false
1-Acylglycerol	C01885	C4H7O4R	x		0	0	false			false
1-Phosphatidyl-1D-myo-inositol 4-phosphate	C01277	C11H18O16P2R2	x		0	0	false			false
1-Phosphatidyl-D-myo-inositol	C01194	C11H17O13PR2	x		0	0	false			false
1-Phosphatidyl-D-myo-inositol 4,5-bisphosphate	C04637	C11H19O19P3R2	x		0	0	false			false
1D-myo-Inositol 3-phosphate	C04006	C6H13O9P	x	260.03	260.03	0	false	InChI=1S/C6H13O9P/c7-1-2(8)4(10)6(5(11)3(1)9)15-16(12,13)14/h1-11H,(H2,12,13,14)/t1-,2-,3+,4-,5-,6-/m0/s1	INAPMGSXUVUWAF-PTQMNWPWSA-N	false
2,3-Bisphospho-D-glycerate	C01159	C3H8O10P2	x	265.959	265.959	0	false	InChI=1S/C3H8O10P2/c4-3(5)2(13-15(9,10)11)1-12-14(6,7)8/h2H,1H2,(H,4,5)(H2,6,7,8)(H2,9,10,11)/t2-/m1/s1	XOHUEYCVLUUEJJ-UWTATZPHSA-N	false
2-(Formamido)-N1-(5'-phosphoribosyl)acetamidine	C04640	C8H16N3O8P	x	313.068	313.068	0	false	InChI=1S/C8H16N3O8P/c9-5(1-10-3-12)11-8-7(14)6(13)4(19-8)2-18-20(15,16)17/h3-4,6-8,13-14H,1-2H2,(H2,9,11)(H,10,12)(H2,15,16,17)/t4-,6-,7-,8?/m1/s1	PMCOGCVKOAOZQM-ZRTZXPPTSA-N	false
2-Acyl-sn-glycero-3-phosphocholine	C04233	C9H20NO7PR	x		0	0	false			false
2-Acyl-sn-glycero-3-phosphoethanolamine	C05973	C6H13NO7PR	x		0	0	false			false
2-Methyl-1-hydroxybutyl-ThPP	C15978	C17H29N4O8P2S	x	511.118	510.11	0	false	InChI=1S/C17H28N4O8P2S/c1-5-10(2)15(22)17-21(9-13-8-19-12(4)20-16(13)18)11(3)14(32-17)6-7-28-31(26,27)29-30(23,24)25/h8,10,15,22H,5-7,9H2,1-4H3,(H4-,18,19,20,23,24,25,26,27)/p+1/t10-,15?/m0/s1	CUBSXOWPMAOFDG-MYHCZTBNSA-O	false
2-Methyl-1-hydroxypropyl-ThPP	C15976	C16H27N4O8P2S	x	497.102	496.095	0	false	InChI=1S/C16H26N4O8P2S/c1-9(2)14(21)16-20(8-12-7-18-11(4)19-15(12)17)10(3)13(31-16)5-6-27-30(25,26)28-29(22,23)24/h7,9,14,21H,5-6,8H2,1-4H3,(H4-,17,18,19,22,23,24,25,26)/p+1	SSYCSHKTIOHFEZ-UHFFFAOYSA-O	false
2-Methylacetoacetyl-CoA	C03344	C26H42N7O18P3S	x	865.152	865.152	0	false	InChI=1S/C26H42N7O18P3S/c1-13(14(2)34)25(39)55-8-7-28-16(35)5-6-29-23(38)20(37)26(3,4)10-48-54(45,46)51-53(43,44)47-9-15-19(50-52(40,41)42)18(36)24(49-15)33-12-32-17-21(27)30-11-31-22(17)33/h11-13,15,18-20,24,36-37H,5-10H2,1-4H3,(H,28,35)(H,29,38)(H,43,44)(H,45,46)(H2,27,30,31)(H2,40,41,42)/t13?,15-,18-,19-,20+,24-/m1/s1	NHNODHRSCRALBF-NQNBQJKNSA-N	false
2-Methylbut-2-enoyl-CoA	C03345	C26H42N7O17P3S	x	849.157	849.157	0	false	InChI=1S/C26H42N7O17P3S/c1-5-14(2)25(38)54-9-8-28-16(34)6-7-29-23(37)20(36)26(3,4)11-47-53(44,45)50-52(42,43)46-10-15-19(49-51(39,40)41)18(35)24(48-15)33-13-32-17-21(27)30-12-31-22(17)33/h5,12-13,15,18-20,24,35-36H,6-11H2,1-4H3,(H,28,34)(H,29,37)(H,42,43)(H,44,45)(H2,27,30,31)(H2,39,40,41)/b14-5+/t15-,18-,19-,20+,24-/m1/s1	PMWATMXOQQZNBX-DKBZLLMOSA-N	false
2-Methylprop-2-enoyl-CoA	C03460	C25H40N7O17P3S	x	835.141	835.141	0	false	InChI=1S/C25H40N7O17P3S/c1-13(2)24(37)53-8-7-27-15(33)5-6-28-22(36)19(35)25(3,4)10-46-52(43,44)49-51(41,42)45-9-14-18(48-50(38,39)40)17(34)23(47-14)32-12-31-16-20(26)29-11-30-21(16)32/h11-12,14,17-19,23,34-35H,1,5-10H2,2-4H3,(H,27,33)(H,28,36)(H,41,42)(H,43,44)(H2,26,29,30)(H2,38,39,40)/t14-,17-,18-,19+,23-/m1/s1	NPALUEYCDZWBOV-NDZSKPAWSA-N	false
2-Methylpropanoyl-CoA	C00630	C25H42N7O17P3S	x	837.157	837.157	0	false	InChI=1S/C25H42N7O17P3S/c1-13(2)24(37)53-8-7-27-15(33)5-6-28-22(36)19(35)25(3,4)10-46-52(43,44)49-51(41,42)45-9-14-18(48-50(38,39)40)17(34)23(47-14)32-12-31-16-20(26)29-11-30-21(16)32/h11-14,17-19,23,34-35H,5-10H2,1-4H3,(H,27,33)(H,28,36)(H,41,42)(H,43,44)(H2,26,29,30)(H2,38,39,40)/t14-,17-,18-,19+,23-/m1/s1	AEWHYWSPVRZHCT-NDZSKPAWSA-N	false
2-Oxoglutarate	C00026	C5H6O5	x	146.022	146.022	0	false	InChI=1S/C5H6O5/c6-3(5(9)10)1-2-4(7)8/h1-2H2,(H,7,8)(H,9,10)	KPGXRSRHYNQIFN-UHFFFAOYSA-N	false
2-Phospho-D-glycerate	C00631	C3H7O7P	x	185.993	185.993	0	false	InChI=1S/C3H7O7P/c4-1-2(3(5)6)10-11(7,8)9/h2,4H,1H2,(H,5,6)(H2,7,8,9)/t2-/m1/s1	GXIURPTVHJPJLF-UWTATZPHSA-N	false
3-(4-Hydroxyphenyl)pyruvate	C01179	C9H8O4	x	180.042	180.042	0	false	InChI=1S/C9H8O4/c10-7-3-1-6(2-4-7)5-8(11)9(12)13/h1-4,10H,5H2,(H,12,13)	KKADPXVIOXHVKN-UHFFFAOYSA-N	false
3-Dehydrosphinganine	C02934	C18H37NO2	x	299.282	299.282	0	false	InChI=1S/C18H37NO2/c1-2-3-4-5-6-7-8-9-10-11-12-13-14-15-18(21)17(19)16-20/h17,20H,2-16,19H2,1H3/t17-/m0/s1	KBUNOSOGGAARKZ-KRWDZBQOSA-N	false
3-Methyl-1-hydroxybutyl-ThPP	C15974	C17H29N4O8P2S	x	511.118	510.11	0	false	InChI=1S/C17H28N4O8P2S/c1-10(2)7-14(22)17-21(9-13-8-19-12(4)20-16(13)18)11(3)15(32-17)5-6-28-31(26,27)29-30(23,24)25/h8,10,14,22H,5-7,9H2,1-4H3,(H4-,18,19,20,23,24,25,26,27)/p+1	OZAWOYZVNPQFFO-UHFFFAOYSA-O	false
3-Methyl-2-oxobutanoic acid	C00141	C5H8O3	x	116.047	0	0	false			false
3-Methylbutanoyl-CoA	C02939	C26H44N7O17P3S	x	851.173	851.173	0	false	InChI=1S/C26H44N7O17P3S/c1-14(2)9-17(35)54-8-7-28-16(34)5-6-29-24(38)21(37)26(3,4)11-47-53(44,45)50-52(42,43)46-10-15-20(49-51(39,40)41)19(36)25(48-15)33-13-32-18-22(27)30-12-31-23(18)33/h12-15,19-21,25,36-37H,5-11H2,1-4H3,(H,28,34)(H,29,38)(H,42,43)(H,44,45)(H2,27,30,31)(H2,39,40,41)/t15-,19-,20-,21+,25-/m1/s1	UYVZIWWBJMYRCD-ZMHDXICWSA-N	false
3-Oxoacyl-CoA	C00264	C24H37N7O18P3SR	x		0	0	false			false
3-Oxopalmitoyl-CoA	C05259	C37H64N7O18P3S	x	1019.32	1019.32	0	false	InChI=1S/C37H64N7O18P3S/c1-4-5-6-7-8-9-10-11-12-13-14-15-25(45)20-28(47)66-19-18-39-27(46)16-17-40-35(50)32(49)37(2,3)22-59-65(56,57)62-64(54,55)58-21-26-31(61-63(51,52)53)30(48)36(60-26)44-24-43-29-33(38)41-23-42-34(29)44/h23-24,26,30-32,36,48-49H,4-22H2,1-3H3,(H,39,46)(H,40,50)(H,54,55)(H,56,57)(H2,38,41,42)(H2,51,52,53)/t26-,30-,31-,32+,36-/m1/s1	NQMPLXPCRJOSHL-BBECNAHFSA-N	false
3-Oxopropanoate	C00222	C3H4O3	x	88.016	88.016	0	false	InChI=1S/C3H4O3/c4-2-1-3(5)6/h2H,1H2,(H,5,6)	OAKURXIZZOAYBC-UHFFFAOYSA-N	false
3-Phospho-D-glycerate	C00197	C3H7O7P	x	185.993	185.993	0	false	InChI=1S/C3H7O7P/c4-2(3(5)6)1-10-11(7,8)9/h2,4H,1H2,(H,5,6)(H2,7,8,9)/t2-/m1/s1	OSJPPGNTCRNQQC-UWTATZPHSA-N	false
3-Phospho-D-glyceroyl phosphate	C00236	C3H8O10P2	x	265.959	265.959	0	false	InChI=1S/C3H8O10P2/c4-2(1-12-14(6,7)8)3(5)13-15(9,10)11/h2,4H,1H2,(H2,6,7,8)(H2,9,10,11)/t2-/m1/s1	LJQLQCAXBUHEAZ-UWTATZPHSA-N	false
3-Phosphonooxypyruvate	C03232	C3H5O7P	x	183.977	183.977	0	false	InChI=1S/C3H5O7P/c4-2(3(5)6)1-10-11(7,8)9/h1H2,(H,5,6)(H2,7,8,9)	LFLUCDOSQPJJBE-UHFFFAOYSA-N	false
4-Aminobutanoate	C00334	C4H9NO2	x	103.063	103.063	0	false	InChI=1S/C4H9NO2/c5-3-1-2-4(6)7/h1-3,5H2,(H,6,7)	BTCSSZJGUNDROE-UHFFFAOYSA-N	false
4-Aminobutyraldehyde	C00555	C4H9NO	x	87.0684	87.0684	0	false	InChI=1S/C4H9NO/c5-3-1-2-4-6/h4H,1-3,5H2	DZQLQEYLEYWJIB-UHFFFAOYSA-N	false
4-Fumarylacetoacetate	C01061	C8H8O6	x	200.032	200.032	0	false	InChI=1S/C8H8O6/c9-5(1-2-7(11)12)3-6(10)4-8(13)14/h1-2H,3-4H2,(H,11,12)(H,13,14)/b2-1+	GACSIVHAIFQKTC-OWOJBTEDSA-N	false
4-Maleylacetoacetate	C01036	C8H8O6	x	200.032	200.032	0	false	InChI=1S/C8H8O6/c9-5(1-2-7(11)12)3-6(10)4-8(13)14/h1-2H,3-4H2,(H,11,12)(H,13,14)/b2-1-	GACSIVHAIFQKTC-UPHRSURJSA-N	false
4-Methyl-2-oxopentanoate	C00233	C6H10O3	x	130.063	130.063	0	false	InChI=1S/C6H10O3/c1-4(2)3-5(7)6(8)9/h4H,3H2,1-2H3,(H,8,9)	BKAJNAXTPSGJCU-UHFFFAOYSA-N	false
5'-Phosphoribosyl-N-formylglycinamide	C04376	C8H15N2O9P	x	314.052	0	0	false			false
5'-Phosphoribosylglycinamide	C03838	C7H15N2O8P	x	286.057	286.057	0	false	InChI=1S/C7H15N2O8P/c8-1-4(10)9-7-6(12)5(11)3(17-7)2-16-18(13,14)15/h3,5-7,11-12H,1-2,8H2,(H,9,10)(H2,13,14,15)/t3-,5-,6-,7?/m1/s1	OBQMLSFOUZUIOB-HJZCUYRDSA-N	false
5,10-Methylenetetrahydrofolate	C00143	C20H23N7O6	x	457.171	457.171	0	false	InChI=1S/C20H23N7O6/c21-20-24-16-15(18(31)25-20)27-9-26(8-12(27)7-22-16)11-3-1-10(2-4-11)17(30)23-13(19(32)33)5-6-14(28)29/h1-4,12-13H,5-9H2,(H,23,30)(H,28,29)(H,32,33)(H4,21,22,24,25,31)/t12-,13+/m1/s1	QYNUQALWYRSVHF-OLZOCXBDSA-N	false
5-Phospho-alpha-D-ribose 1-diphosphate	C00119	C5H13O14P3	x	389.952	389.952	0	false	InChI=1S/C5H13O14P3/c6-3-2(1-16-20(8,9)10)17-5(4(3)7)18-22(14,15)19-21(11,12)13/h2-7H,1H2,(H,14,15)(H2,8,9,10)(H2,11,12,13)/t2-,3-,4-,5-/m1/s1	PQGCEDQWHSBAJP-TXICZTDVSA-N	false
5-Phosphoribosylamine	C03090	C5H12NO7P	x	229.035	229.035	0	false	InChI=1S/C5H12NO7P/c6-5-4(8)3(7)2(13-5)1-12-14(9,10)11/h2-5,7-8H,1,6H2,(H2,9,10,11)/t2-,3-,4-,5-/m1/s1	SKCBPEVYGOQGJN-TXICZTDVSA-N	false
6-Phospho-D-gluconate	C00345	C6H13O10P	x	276.025	276.025	0	false	InChI=1S/C6H13O10P/c7-2(1-16-17(13,14)15)3(8)4(9)5(10)6(11)12/h2-5,7-10H,1H2,(H,11,12)(H2,13,14,15)/t2-,3-,4+,5-/m1/s1	BIRSGZKFKXLSJQ-SQOUGZDYSA-N	false
Acetaldehyde	C00084	C2H4O	x	44.0262	44.0262	0	false	InChI=1S/C2H4O/c1-2-3/h2H,1H3	IKHGUXGNUITLKF-UHFFFAOYSA-N	false
Acetate	C00033	C2H4O2	x	60.0211	60.0211	0	false	InChI=1S/C2H4O2/c1-2(3)4/h1H3,(H,3,4)	QTBSBXVTEAMEQO-UHFFFAOYSA-N	true
Acetoacetate	C00164	C4H6O3	x	102.032	0	0	false			false
Acetoacetyl-CoA	C00332	C25H40N7O18P3S	x	851.136	851.136	0	false	InChI=1S/C25H40N7O18P3S/c1-13(33)8-16(35)54-7-6-27-15(34)4-5-28-23(38)20(37)25(2,3)10-47-53(44,45)50-52(42,43)46-9-14-19(49-51(39,40)41)18(36)24(48-14)32-12-31-17-21(26)29-11-30-22(17)32/h11-12,14,18-20,24,36-37H,4-10H2,1-3H3,(H,27,34)(H,28,38)(H,42,43)(H,44,45)(H2,26,29,30)(H2,39,40,41)/t14-,18-,19-,20+,24-/m1/s1	OJFDKHTZOUZBOS-CITAKDKDSA-N	false
Acetyl-CoA	C00024	C23H38N7O17P3S	x	809.126	809.126	0	false	InChI=1S/C23H38N7O17P3S/c1-12(31)51-7-6-25-14(32)4-5-26-21(35)18(34)23(2,3)9-44-50(41,42)47-49(39,40)43-8-13-17(46-48(36,37)38)16(33)22(45-13)30-11-29-15-19(24)27-10-28-20(15)30/h10-11,13,16-18,22,33-34H,4-9H2,1-3H3,(H,25,32)(H,26,35)(H,39,40)(H,41,42)(H2,24,27,28)(H2,36,37,38)/t13-,16-,17-,18+,22-/m1/s1	ZSLZBFCDCINBPY-ZSJPKINUSA-N	false
Acyl-CoA	C00040	C22H35N7O17P3SR	x		0	0	false			false
Agmatine	C00179	C5H14N4	x	130.122	130.122	0	false	InChI=1S/C5H14N4/c6-3-1-2-4-9-5(7)8/h1-4,6H2,(H4,7,8,9)	QYPPJABKJHAVHS-UHFFFAOYSA-N	false
alpha-D-Glucose 6-phosphate	C00668	C6H13O9P	x	260.03	260.03	0	false	InChI=1S/C6H13O9P/c7-3-2(1-14-16(11,12)13)15-6(10)5(9)4(3)8/h2-10H,1H2,(H2,11,12,13)/t2-,3-,4+,5-,6+/m1/s1	NBSCHQHZLSJFNQ-DVKNGEFBSA-N	false
Aminoimidazole ribotide	C03373	C8H14N3O7P	x	295.057	295.057	0	false	InChI=1S/C8H14N3O7P/c9-5-1-10-3-11(5)8-7(13)6(12)4(18-8)2-17-19(14,15)16/h1,3-4,6-8,12-13H,2,9H2,(H2,14,15,16)/t4-,6-,7-,8?/m1/s1	PDACUKOKVHBVHJ-ZRTZXPPTSA-N	false
Ammonia	C00014	NH3	x	17.0265	17.0265	0	false	InChI=1S/H3N/h1H3	QGZKDVFQNNGYKY-UHFFFAOYSA-N	false
AMP	C00020	C10H14N5O7P	x	347.063	347.063	0	false	InChI=1S/C10H14N5O7P/c11-8-5-9(13-2-12-8)15(3-14-5)10-7(17)6(16)4(22-10)1-21-23(18,19)20/h2-4,6-7,10,16-17H,1H2,(H2,11,12,13)(H2,18,19,20)/t4-,6-,7-,10-/m1/s1	UDMBCSSLTHHNCD-KQYNXXCUSA-N	false
beta-Alanine	C00099	C3H7NO2	x	89.0477	89.0477	0	false	InChI=1S/C3H7NO2/c4-2-1-3(5)6/h1-2,4H2,(H,5,6)	UCMIRNVEIXFBKS-UHFFFAOYSA-N	false
beta-Alanyl-N(pi)-methyl-L-histidine	C01262	C10H16N4O3	x	240.122	240.122	0	false	InChI=1S/C10H16N4O3/c1-14-6-12-5-7(14)4-8(10(16)17)13-9(15)2-3-11/h5-6,8H,2-4,11H2,1H3,(H,13,15)(H,16,17)/t8-/m0/s1	MYYIAHXIVFADCU-QMMMGPOBSA-N	false
beta-D-Glucose 6-phosphate	C01172	C6H13O9P	x	260.03	260.03	0	false	InChI=1S/C6H13O9P/c7-3-2(1-14-16(11,12)13)15-6(10)5(9)4(3)8/h2-10H,1H2,(H2,11,12,13)/t2-,3-,4+,5-,6-/m1/s1	NBSCHQHZLSJFNQ-VFUOTHLCSA-N	false
Betaine	C00719	C5H11NO2	x	117.079	117.079	0	false	InChI=1S/C5H11NO2/c1-6(2,3)4-5(7)8/h4H2,1-3H3	KWIUHFFTVRNATP-UHFFFAOYSA-N	true
Betaine aldehyde	C00576	C5H12NO	x	102.091	102.092	0	false	InChI=1S/C5H12NO/c1-6(2,3)4-5-7/h5H,4H2,1-3H3/q+1	SXKNCCSPZDCRFD-UHFFFAOYSA-N	false
Carbamoyl phosphate	C00169	CH4NO5P	x	140.983	140.983	0	false	InChI=1S/CH4NO5P/c2-1(3)7-8(4,5)6/h(H2,2,3)(H2,4,5,6)	FFQKYPRQEYGKAF-UHFFFAOYSA-N	false
CDP-choline	C00307	C14H26N4O11P2	x	488.107	488.107	0	false	InChI=1S/C14H26N4O11P2/c1-18(2,3)6-7-26-30(22,23)29-31(24,25)27-8-9-11(19)12(20)13(28-9)17-5-4-10(15)16-14(17)21/h4-5,9,11-13,19-20H,6-8H2,1-3H3,(H3-,15,16,21,22,23,24,25)/t9-,11-,12-,13-/m1/s1	RZZPDXZPRHQOCG-OJAKKHQRSA-N	false
CDP-ethanolamine	C00570	C11H20N4O11P2	x	446.06	446.06	0	false	InChI=1S/C11H20N4O11P2/c12-2-4-23-27(19,20)26-28(21,22)24-5-6-8(16)9(17)10(25-6)15-3-1-7(13)14-11(15)18/h1,3,6,8-10,16-17H,2,4-5,12H2,(H,19,20)(H,21,22)(H2,13,14,18)/t6-,8-,9-,10-/m1/s1	WVIMUEUQJFPNDK-PEBGCTIMSA-N	false
Choline	C00114	C5H14NO	x	104.107	104.108	0	false	InChI=1S/C5H14NO/c1-6(2,3)4-5-7/h7H,4-5H2,1-3H3/q+1	OEYIOHPDSNJKLS-UHFFFAOYSA-N	false
Choline phosphate	C00588	C5H15NO4P	x	184.073	183.066	0	false	InChI=1S/C5H14NO4P/c1-6(2,3)4-5-10-11(7,8)9/h4-5H2,1-3H3,(H-,7,8,9)/p+1	YHHSONZFOIEMCP-UHFFFAOYSA-O	false
Citrate	C00158	C6H8O7	x	192.027	192.027	0	false	InChI=1S/C6H8O7/c7-3(8)1-6(13,5(11)12)2-4(9)10/h13H,1-2H2,(H,7,8)(H,9,10)(H,11,12)	KRKNYBCHXYNGOX-UHFFFAOYSA-N	true
Creatine	C00300	C4H9N3O2	x	131.069	131.069	0	false	InChI=1S/C4H9N3O2/c1-7(4(5)6)2-3(8)9/h2H2,1H3,(H3,5,6)(H,8,9)	CVSVTCORWBXHQV-UHFFFAOYSA-N	true
Cys-Gly	C01419	C5H10N2O3S	x	178.041	178.041	0	false	InChI=1S/C5H10N2O3S/c6-3(2-11)5(10)7-1-4(8)9/h3,11H,1-2,6H2,(H,7,10)(H,8,9)/t3-/m0/s1	ZUKPVRWZDMRIEO-VKHMYHEASA-N	false
D-Fructose 1,6-bisphosphate	C00354	C6H14O12P2	x	339.996	0	0	false			false
D-Fructose 6-phosphate	C00085	C6H13O9P	x	260.03	0	0	false			false
D-Glucono-1,5-lactone 6-phosphate	C01236	C6H11O9P	x	258.014	258.014	0	false	InChI=1S/C6H11O9P/c7-3-2(1-14-16(11,12)13)15-6(10)5(9)4(3)8/h2-5,7-9H,1H2,(H2,11,12,13)/t2-,3-,4+,5-/m1/s1	IJOJIVNDFQSGAB-SQOUGZDYSA-N	false
D-Glucosamine 6-phosphate	C00352	C6H14NO8P	x	259.046	0	0	false			false
D-Glucose	C00031	C6H12O6	x	180.063	180.063	0	false	InChI=1S/C6H12O6/c7-1-2-3(8)4(9)5(10)6(11)12-2/h2-11H,1H2/t2-,3-,4+,5-,6?/m1/s1	WQZGKKKJIJFFOK-GASJEMHNSA-N	true
D-Glucose 1-phosphate	C00103	C6H13O9P	x	260.03	260.03	0	false	InChI=1S/C6H13O9P/c7-1-2-3(8)4(9)5(10)6(14-2)15-16(11,12)13/h2-10H,1H2,(H2,11,12,13)/t2-,3-,4+,5-,6-/m1/s1	HXXFSFRBOHSIMQ-VFUOTHLCSA-N	false
D-Glucose 6-phosphate	C00092	C6H13O9P	x	260.03	260.03	0	false	InChI=1S/C6H13O9P/c7-3-2(1-14-16(11,12)13)15-6(10)5(9)4(3)8/h2-10H,1H2,(H2,11,12,13)/t2-,3-,4+,5-,6?/m1/s1	NBSCHQHZLSJFNQ-GASJEMHNSA-N	false
D-Glyceraldehyde	C00577	C3H6O3	x	90.0317	90.0317	0	false	InChI=1S/C3H6O3/c4-1-3(6)2-5/h1,3,5-6H,2H2/t3-/m0/s1	MNQZXJOMYWMBOU-VKHMYHEASA-N	false
D-Glyceraldehyde 3-phosphate	C00118	C3H7O6P	x	169.998	169.998	0	false	InChI=1S/C3H7O6P/c4-1-3(5)2-9-10(6,7)8/h1,3,5H,2H2,(H2,6,7,8)/t3-/m0/s1	LXJXRIRHZLFYRP-VKHMYHEASA-N	false
D-Glycerate	C00258	C3H6O4	x	106.027	106.027	0	false	InChI=1S/C3H6O4/c4-1-2(5)3(6)7/h2,4-5H,1H2,(H,6,7)/t2-/m1/s1	RBNPOMFGQQGHHO-UWTATZPHSA-N	false
D-myo-Inositol 1,4,5-trisphosphate	C01245	C6H15O15P3	x	419.962	419.962	0	false	InChI=1S/C6H15O15P3/c7-1-2(8)5(20-23(13,14)15)6(21-24(16,17)18)3(9)4(1)19-22(10,11)12/h1-9H,(H2,10,11,12)(H2,13,14,15)(H2,16,17,18)/t1-,2+,3+,4-,5-,6-/m1/s1	MMWCIQZXVOZEGG-XJTPDSDZSA-N	false
D-Ribose 5-phosphate	C00117	C5H11O8P	x	230.019	0	0	false			false
D-Ribulose 5-phosphate	C00199	C5H11O8P	x	230.019	230.019	0	false	InChI=1S/C5H11O8P/c6-1-3(7)5(9)4(8)2-13-14(10,11)12/h4-6,8-9H,1-2H2,(H2,10,11,12)/t4-,5+/m1/s1	FNZLKVNUWIIPSJ-UHNVWZDZSA-N	false
D-Xylulose 5-phosphate	C00231	C5H11O8P	x	230.019	230.019	0	false	InChI=1S/C5H11O8P/c6-1-3(7)5(9)4(8)2-13-14(10,11)12/h4-6,8-9H,1-2H2,(H2,10,11,12)/t4-,5-/m1/s1	FNZLKVNUWIIPSJ-RFZPGFLSSA-N	false
Dihydroceramide	C12126	C19H38NO3R	x		0	0	false			false
Dihydrolipoylprotein	C02972	C8H16NOS2R	x		0	0	false			false
Enzyme N6-(dihydrolipoyl)lysine	C15973	C8H16NOS2R	x		0	0	false			false
Enzyme N6-(lipoyl)lysine	C15972	C8H14NOS2R	x		0	0	false			false
Ethanolamine	C00189	C2H7NO	x	61.0528	61.0528	0	false	InChI=1S/C2H7NO/c3-1-2-4/h4H,1-3H2	HZAXFHJVJLSVMW-UHFFFAOYSA-N	false
Ethanolamine phosphate	C00346	C2H8NO4P	x	141.019	141.019	0	false	InChI=1S/C2H8NO4P/c3-1-2-7-8(4,5)6/h1-3H2,(H2,4,5,6)	SUHOOTKUPISOBE-UHFFFAOYSA-N	false
Fatty acid	C00162	CHO2R	x		0	0	false			false
Fumarate	C00122	C4H4O4	x	116.011	116.011	0	false	InChI=1S/C4H4O4/c5-3(6)1-2-4(7)8/h1-2H,(H,5,6)(H,7,8)/b2-1+	VZCYOOQTPOCHFL-OWOJBTEDSA-N	false
gamma-L-Glutamyl-L-cysteine	C00669	C8H14N2O5S	x	250.062	250.062	0	false	InChI=1S/C8H14N2O5S/c9-4(7(12)13)1-2-6(11)10-5(3-16)8(14)15/h4-5,16H,1-3,9H2,(H,10,11)(H,12,13)(H,14,15)/t4-,5-/m0/s1	RITKHVBHSGLULN-WHFBIAKZSA-N	false
Glutathione	C00051	C10H17N3O6S	x	307.084	307.084	0	false	InChI=1S/C10H17N3O6S/c11-5(10(18)19)1-2-7(14)13-6(4-20)9(17)12-3-8(15)16/h5-6,20H,1-4,11H2,(H,12,17)(H,13,14)(H,15,16)(H,18,19)/t5-,6-/m0/s1	RWSXRVCMGQZWBV-WDSKDSINSA-N	false
Glycerol	C00116	C3H8O3	x	92.0473	92.0473	0	false	InChI=1S/C3H8O3/c4-1-3(6)2-5/h3-6H,1-2H2	PEDCQBHIVMGVHV-UHFFFAOYSA-N	false
Glycerone phosphate	C00111	C3H7O6P	x	169.998	169.998	0	false	InChI=1S/C3H7O6P/c4-1-3(5)2-9-10(6,7)8/h4H,1-2H2,(H2,6,7,8)	GNGACRATGGDKBX-UHFFFAOYSA-N	false
Glycine	C00037	C2H5NO2	x	75.032	75.032	0	false	InChI=1S/C2H5NO2/c3-1-2(4)5/h1,3H2,(H,4,5)	DHMQDGOQFOQNFH-UHFFFAOYSA-N	true
Glyoxylate	C00048	C2H2O3	x	74.0004	74.0004	0	false	InChI=1S/C2H2O3/c3-1-2(4)5/h1H,(H,4,5)	HHLFWLYXYJOTON-UHFFFAOYSA-N	false
Guanidinoacetate	C00581	C3H7N3O2	x	117.054	117.054	0	false	InChI=1S/C3H7N3O2/c4-3(5)6-1-2(7)8/h1H2,(H,7,8)(H4,4,5,6)	BPMFZUMJYQTVII-UHFFFAOYSA-N	false
Homogentisate	C00544	C8H8O4	x	168.042	168.042	0	false	InChI=1S/C8H8O4/c9-6-1-2-7(10)5(3-6)4-8(11)12/h1-3,9-10H,4H2,(H,11,12)	IGMNYECMUMZDDF-UHFFFAOYSA-N	false
Hydroxyproline	C01157	C5H9NO3	x	131.058	131.058	0	false	InChI=1S/C5H9NO3/c7-3-1-4(5(8)9)6-2-3/h3-4,6-7H,1-2H2,(H,8,9)/t3-,4+/m1/s1	PMMYEEVYMWASQN-DMTCNVIQSA-N	false
Hydroxypyruvate	C00168	C3H4O4	x	104.011	104.011	0	false	InChI=1S/C3H4O4/c4-1-2(5)3(6)7/h4H,1H2,(H,6,7)	HHDDCCUIIUWNGJ-UHFFFAOYSA-N	false
IMP	C00130	C10H13N4O8P	x	348.047	348.047	0	false	InChI=1S/C10H13N4O8P/c15-6-4(1-21-23(18,19)20)22-10(7(6)16)14-3-13-5-8(14)11-2-12-9(5)17/h2-4,6-7,10,15-16H,1H2,(H,11,12,17)(H2,18,19,20)/t4-,6-,7-,10-/m1/s1	GRSZFWQUAKGDAV-KQYNXXCUSA-N	false
Isocitrate	C00311	C6H8O7	x	192.027	192.027	0	false	InChI=1S/C6H8O7/c7-3(8)1-2(5(10)11)4(9)6(12)13/h2,4,9H,1H2,(H,7,8)(H,10,11)(H,12,13)	ODBLHEXUDAPZAU-UHFFFAOYSA-N	false
L-1-Pyrroline-3-hydroxy-5-carboxylate	C04281	C5H7NO3	x	129.043	129.043	0	false	InChI=1S/C5H7NO3/c7-3-1-4(5(8)9)6-2-3/h2-4,7H,1H2,(H,8,9)/t3-,4+/m1/s1	WFOFKRKDDKGRIK-DMTCNVIQSA-N	false
L-Arginine	C00062	C6H14N4O2	x	174.112	174.112	0	false	InChI=1S/C6H14N4O2/c7-4(5(11)12)2-1-3-10-6(8)9/h4H,1-3,7H2,(H,11,12)(H4,8,9,10)/t4-/m0/s1	ODKSFYDXXFIFQN-BYPYZUCNSA-N	true
L-Asparagine	C00152	C4H8N2O3	x	132.053	132.053	0	false	InChI=1S/C4H8N2O3/c5-2(4(8)9)1-3(6)7/h2H,1,5H2,(H2,6,7)(H,8,9)/t2-/m0/s1	DCXYFEDJOCDNAF-REOHCLBHSA-N	true
L-Aspartate	C00049	C4H7NO4	x	133.038	133.038	0	false	InChI=1S/C4H7NO4/c5-2(4(8)9)1-3(6)7/h2H,1,5H2,(H,6,7)(H,8,9)/t2-/m0/s1	CKLJMWTZIZZHCS-REOHCLBHSA-N	false
L-Citrulline	C00327	C6H13N3O3	x	175.096	175.096	0	false	InChI=1S/C6H13N3O3/c7-4(5(10)11)2-1-3-9-6(8)12/h4H,1-3,7H2,(H,10,11)(H3,8,9,12)/t4-/m0/s1	RHGKLRLOHDJJDR-BYPYZUCNSA-N	true
L-Cysteine	C00097	C3H7NO2S	x	121.02	121.02	0	false	InChI=1S/C3H7NO2S/c4-2(1-7)3(5)6/h2,7H,1,4H2,(H,5,6)/t2-/m0/s1	XUJNEKJLAYXESH-REOHCLBHSA-N	false
L-erythro-4-Hydroxyglutamate	C05947	C5H9NO5	x	163.048	0	0	false			false
L-Glutamate	C00025	C5H9NO4	x	147.053	147.053	0	false	InChI=1S/C5H9NO4/c6-3(5(9)10)1-2-4(7)8/h3H,1-2,6H2,(H,7,8)(H,9,10)/t3-/m0/s1	WHUUTDBJXJRKMK-VKHMYHEASA-N	false
L-Glutamate 5-semialdehyde	C01165	C5H9NO3	x	131.058	131.058	0	false	InChI=1S/C5H9NO3/c6-4(5(8)9)2-1-3-7/h3-4H,1-2,6H2,(H,8,9)/t4-/m0/s1	KABXUUFDPUOJMW-BYPYZUCNSA-N	false
L-Glutamine	C00064	C5H10N2O3	x	146.069	146.069	0	false	InChI=1S/C5H10N2O3/c6-3(5(9)10)1-2-4(7)8/h3H,1-2,6H2,(H2,7,8)(H,9,10)/t3-/m0/s1	ZDXPYRJPNDTMRX-VKHMYHEASA-N	true
L-Isoleucine	C00407	C6H13NO2	x	131.095	131.095	0	false	InChI=1S/C6H13NO2/c1-3-4(2)5(7)6(8)9/h4-5H,3,7H2,1-2H3,(H,8,9)/t4-,5-/m0/s1	AGPKZVBTJJNPAG-WHFBIAKZSA-N	true
L-Leucine	C00123	C6H13NO2	x	131.095	131.095	0	false	InChI=1S/C6H13NO2/c1-4(2)3-5(7)6(8)9/h4-5H,3,7H2,1-2H3,(H,8,9)/t5-/m0/s1	ROHFNLRQFUQHCH-YFKPBYRVSA-N	true
L-Ornithine	C00077	C5H12N2O2	x	132.09	132.09	0	false	InChI=1S/C5H12N2O2/c6-3-1-2-4(7)5(8)9/h4H,1-3,6-7H2,(H,8,9)/t4-/m0/s1	AHLPHDHHMVZTML-BYPYZUCNSA-N	false
L-Proline	C00148	C5H9NO2	x	115.063	115.063	0	false	InChI=1S/C5H9NO2/c7-5(8)4-2-1-3-6-4/h4,6H,1-3H2,(H,7,8)/t4-/m0/s1	ONIBWKKTOPOVIA-BYPYZUCNSA-N	true
L-Serine	C00065	C3H7NO3	x	105.043	105.043	0	false	InChI=1S/C3H7NO3/c4-2(1-5)3(6)7/h2,5H,1,4H2,(H,6,7)/t2-/m0/s1	MTCFGRXMJLQNBG-REOHCLBHSA-N	true
L-Threonine	C00188	C4H9NO3	x	119.058	119.058	0	false	InChI=1S/C4H9NO3/c1-2(6)3(5)4(7)8/h2-3,6H,5H2,1H3,(H,7,8)/t2-,3+/m1/s1	AYFVYJQAPQTCCC-GBXIJSLDSA-N	true
L-Tyrosine	C00082	C9H11NO3	x	181.074	181.074	0	false	InChI=1S/C9H11NO3/c10-8(9(12)13)5-6-1-3-7(11)4-2-6/h1-4,8,11H,5,10H2,(H,12,13)/t8-/m0/s1	OUYCCCASQSFEME-QMMMGPOBSA-N	true
L-Valine	C00183	C5H11NO2	x	117.079	117.079	0	false	InChI=1S/C5H11NO2/c1-3(2)4(6)5(7)8/h3-4H,6H2,1-2H3,(H,7,8)/t4-/m0/s1	KZSNJWFQEVHDMF-BYPYZUCNSA-N	true
myo-Inositol	C00137	C6H12O6	x	180.063	180.063	0	false	InChI=1S/C6H12O6/c7-1-2(8)4(10)6(12)5(11)3(1)9/h1-12H/t1-,2-,3-,4+,5-,6-	CDAISMWEOUEBRE-GPIVLXJGSA-N	false
N(pi)-Methyl-L-histidine	C01152	C7H11N3O2	x	169.085	169.085	0	false	InChI=1S/C7H11N3O2/c1-10-4-9-3-5(10)2-6(8)7(11)12/h3-4,6H,2,8H2,1H3,(H,11,12)/t6-/m0/s1	JDHILDINMRGULE-LURJTMIESA-N	true
N,N-Dimethylglycine	C01026	C4H9NO2	x	103.063	103.063	0	false	InChI=1S/C4H9NO2/c1-5(2)3-4(6)7/h3H2,1-2H3,(H,6,7)	FFDGPVCHZBVARC-UHFFFAOYSA-N	false
N-(L-Arginino)succinate	C03406	C10H18N4O6	x	290.123	290.123	0	false	InChI=1S/C10H18N4O6/c11-5(8(17)18)2-1-3-13-10(12)14-6(9(19)20)4-7(15)16/h5-6H,1-4,11H2,(H,15,16)(H,17,18)(H,19,20)(H3,12,13,14)/t5-,6?/m0/s1	KDZOASGQNOPSCU-ZBHICJROSA-N	false
N-Acylsphingosine	C00195	C19H36NO3R	x		0	0	false			false
N6-(1,2-Dicarboxyethyl)-AMP	C03794	C14H18N5O11P	x	463.074	463.074	0	false	InChI=1S/C14H18N5O11P/c20-7(21)1-5(14(24)25)18-11-8-12(16-3-15-11)19(4-17-8)13-10(23)9(22)6(30-13)2-29-31(26,27)28/h3-6,9-10,13,22-23H,1-2H2,(H,20,21)(H,24,25)(H,15,16,18)(H2,26,27,28)/t5?,6-,9-,10-,13-/m1/s1	OFBHPPMPBOJXRT-DPXQIYNJSA-N	false
O-Phospho-L-serine	C01005	C3H8NO6P	x	185.009	185.009	0	false	InChI=1S/C3H8NO6P/c4-2(3(5)6)1-10-11(7,8)9/h2H,1,4H2,(H,5,6)(H2,7,8,9)/t2-/m0/s1	BZQFBWGGLXLEPQ-REOHCLBHSA-N	false
Oxaloacetate	C00036	C4H4O5	x	132.006	132.006	0	false	InChI=1S/C4H4O5/c5-2(4(8)9)1-3(6)7/h1H2,(H,6,7)(H,8,9)	KHPXUQMNIQBQEV-UHFFFAOYSA-N	false
Palmitoyl-CoA	C00154	C37H66N7O17P3S	x	1005.34	1005.34	0	false	InChI=1S/C37H66N7O17P3S/c1-4-5-6-7-8-9-10-11-12-13-14-15-16-17-28(46)65-21-20-39-27(45)18-19-40-35(49)32(48)37(2,3)23-58-64(55,56)61-63(53,54)57-22-26-31(60-62(50,51)52)30(47)36(59-26)44-25-43-29-33(38)41-24-42-34(29)44/h24-26,30-32,36,47-48H,4-23H2,1-3H3,(H,39,45)(H,40,49)(H,53,54)(H,55,56)(H2,38,41,42)(H2,50,51,52)/t26-,30-,31-,32+,36-/m1/s1	MNBKLUUYKPBKDU-BBECNAHFSA-N	false
Phosphatidate	C00416	C5H7O8PR2	x		0	0	false			false
Phosphatidyl-N-dimethylethanolamine	C04308	C9H16NO8PR2	x		0	0	false			false
Phosphatidyl-N-methylethanolamine	C01241	C8H14NO8PR2	x		0	0	false			false
Phosphatidylcholine	C00157	C10H18NO8PR2	x		0	0	false			true
Phosphatidylethanolamine	C00350	C7H12NO8PR2	x		0	0	false			false
Phosphatidylserine	C02737	C8H12NO10PR2	x		0	0	false			false
Phosphoenolpyruvate	C00074	C3H5O6P	x	167.982	0	0	false			false
Pidolic acid	C01879	C5H7NO3	x	129.043	129.043	0	false	InChI=1S/C5H7NO3/c7-4-2-1-3(6-4)5(8)9/h3H,1-2H2,(H,6,7)(H,8,9)/t3-/m0/s1	ODHCTXKNWHHXJC-VKHMYHEASA-N	false
Propanoyl-CoA	C00100	C24H40N7O17P3S	x	823.141	823.141	0	false	InChI=1S/C24H40N7O17P3S/c1-4-15(33)52-8-7-26-14(32)5-6-27-22(36)19(35)24(2,3)10-45-51(42,43)48-50(40,41)44-9-13-18(47-49(37,38)39)17(34)23(46-13)31-12-30-16-20(25)28-11-29-21(16)31/h11-13,17-19,23,34-35H,4-10H2,1-3H3,(H,26,32)(H,27,36)(H,40,41)(H,42,43)(H2,25,28,29)(H2,37,38,39)/t13-,17-,18-,19+,23-/m1/s1	QAQREVBBADEHPA-IEXPHMLFSA-N	false
Putrescine	C00134	C4H12N2	x	88.1	88.1	0	false	InChI=1S/C4H12N2/c5-3-1-2-4-6/h1-6H2	KIDHWZJUCRJVML-UHFFFAOYSA-N	false
Pyruvate	C00022	C3H4O3	x	88.016	88.016	0	false	InChI=1S/C3H4O3/c1-2(4)3(5)6/h1H3,(H,5,6)	LCTONWCANYUPML-UHFFFAOYSA-N	false
S-Aminomethyldihydrolipoylprotein	C01242	C9H19N2OS2R	x		0	0	false			false
Sarcosine	C00213	C3H7NO2	x	89.0477	89.0477	0	false	InChI=1S/C3H7NO2/c1-4-2-3(5)6/h4H,2H2,1H3,(H,5,6)	FSYKKLYZXJSNPZ-UHFFFAOYSA-N	false
Sedoheptulose 7-phosphate	C05382	C7H15O10P	x	290.04	290.04	0	false	InChI=1S/C7H15O10P/c8-1-3(9)5(11)7(13)6(12)4(10)2-17-18(14,15)16/h4-8,10-13H,1-2H2,(H2,14,15,16)/t4-,5-,6-,7+/m1/s1	JDTUMPKOJBQPKX-GBNDHIKLSA-N	false
sn-Glycero-3-phosphocholine	C00670	C8H21NO6P	x	257.103	257.103	0	false	InChI=1S/C8H20NO6P/c1-9(2,3)4-5-14-16(12,13)15-7-8(11)6-10/h8,10-11H,4-7H2,1-3H3/t8-/m1/s1	SUHOQUVVVLNYQR-MRVPVSSYSA-N	false
sn-Glycero-3-phosphoethanolamine	C01233	C5H14NO6P	x	215.056	215.056	0	false	InChI=1S/C5H14NO6P/c6-1-2-11-13(9,10)12-4-5(8)3-7/h5,7-8H,1-4,6H2,(H,9,10)/t5-/m0/s1	JZNWSCPGTDBMEW-YFKPBYRVSA-N	false
sn-Glycerol 3-phosphate	C00093	C3H9O6P	x	172.014	172.014	0	false	InChI=1S/C3H9O6P/c4-1-3(5)2-9-10(6,7)8/h3-5H,1-2H2,(H2,6,7,8)/t3-/m1/s1	AWUCVROLDVIAJX-GSVOUGTGSA-N	false
Sphinganine	C00836	C18H39NO2	x	301.298	301.298	0	false	InChI=1S/C18H39NO2/c1-2-3-4-5-6-7-8-9-10-11-12-13-14-15-18(21)17(19)16-20/h17-18,20-21H,2-16,19H2,1H3/t17-,18+/m0/s1	OTKJDMGTUTTYMP-ZWKOTPCHSA-N	false
Sphinganine 1-phosphate	C01120	C18H40NO5P	x	381.264	381.264	0	false	InChI=1S/C18H40NO5P/c1-2-3-4-5-6-7-8-9-10-11-12-13-14-15-18(20)17(19)16-24-25(21,22)23/h17-18,20H,2-16,19H2,1H3,(H2,21,22,23)/t17-,18+/m0/s1	YHEDRJPUIRMZMP-ZWKOTPCHSA-N	false
Sphingomyelin	C00550	C24H49N2O6PR	x		0	0	false			true
Sphingosine	C00319	C18H37NO2	x	299.282	299.282	0	false	InChI=1S/C18H37NO2/c1-2-3-4-5-6-7-8-9-10-11-12-13-14-15-18(21)17(19)16-20/h14-15,17-18,20-21H,2-13,16,19H2,1H3/b15-14+/t17-,18+/m0/s1	WWUZIQQURGPMPG-KRWOKUGFSA-N	false
Sphingosine 1-phosphate	C06124	C18H38NO5P	x	379.249	379.249	0	false	InChI=1S/C18H38NO5P/c1-2-3-4-5-6-7-8-9-10-11-12-13-14-15-18(20)17(19)16-24-25(21,22)23/h14-15,17-18,20H,2-13,16,19H2,1H3,(H2,21,22,23)/b15-14+/t17-,18+/m0/s1	DUYSYHSSBDVJSM-KRWOKUGFSA-N	false
Succinate	C00042	C4H6O4	x	118.027	118.027	0	false	InChI=1S/C4H6O4/c5-3(6)1-2-4(7)8/h1-2H2,(H,5,6)(H,7,8)	KDYFGRWQOYBRFD-UHFFFAOYSA-N	false
Succinate semialdehyde	C00232	C4H6O3	x	102.032	102.032	0	false	InChI=1S/C4H6O3/c5-3-1-2-4(6)7/h3H,1-2H2,(H,6,7)	UIUJIQZEACWQSV-UHFFFAOYSA-N	false
Succinyl-CoA	C00091	C25H40N7O19P3S	x	867.131	867.131	0	false	InChI=1S/C25H40N7O19P3S/c1-25(2,20(38)23(39)28-6-5-14(33)27-7-8-55-16(36)4-3-15(34)35)10-48-54(45,46)51-53(43,44)47-9-13-19(50-52(40,41)42)18(37)24(49-13)32-12-31-17-21(26)29-11-30-22(17)32/h11-13,18-20,24,37-38H,3-10H2,1-2H3,(H,27,33)(H,28,39)(H,34,35)(H,43,44)(H,45,46)(H2,26,29,30)(H2,40,41,42)/t13-,18-,19-,20+,24-/m1/s1	VNOYUJKHFWYWIR-ITIYDSSPSA-N	false
Tetradecanoyl-CoA	C02593	C35H62N7O17P3S	x	977.314	977.314	0	false	InChI=1S/C35H62N7O17P3S/c1-4-5-6-7-8-9-10-11-12-13-14-15-26(44)63-19-18-37-25(43)16-17-38-33(47)30(46)35(2,3)21-56-62(53,54)59-61(51,52)55-20-24-29(58-60(48,49)50)28(45)34(57-24)42-23-41-27-31(36)39-22-40-32(27)42/h22-24,28-30,34,45-46H,4-21H2,1-3H3,(H,37,43)(H,38,47)(H,51,52)(H,53,54)(H2,36,39,40)(H2,48,49,50)/t24-,28-,29-,30+,34-/m1/s1	DUAFKXOFBZQTQE-QSGBVPJFSA-N	false
Tetrahydrofolate	C00101	C19H23N7O6	x	445.171	0	0	false			false
Thiamin diphosphate	C00068	C12H19N4O7P2S	x	425.044	424.037	0	false	InChI=1S/C12H18N4O7P2S/c1-8-11(3-4-22-25(20,21)23-24(17,18)19)26-7-16(8)6-10-5-14-9(2)15-12(10)13/h5,7H,3-4,6H2,1-2H3,(H4-,13,14,15,17,18,19,20,21)/p+1	AYEKOFBPNLCAJY-UHFFFAOYSA-O	false
trans-2,3-Dehydroacyl-CoA	C00658	C24H37N7O17P3SR	x		0	0	false			false
trans-Hexadec-2-enoyl-CoA	C05272	C37H64N7O17P3S	x	1003.33	1003.33	0	false	InChI=1S/C37H64N7O17P3S/c1-4-5-6-7-8-9-10-11-12-13-14-15-16-17-28(46)65-21-20-39-27(45)18-19-40-35(49)32(48)37(2,3)23-58-64(55,56)61-63(53,54)57-22-26-31(60-62(50,51)52)30(47)36(59-26)44-25-43-29-33(38)41-24-42-34(29)44/h16-17,24-26,30-32,36,47-48H,4-15,18-23H2,1-3H3,(H,39,45)(H,40,49)(H,53,54)(H,55,56)(H2,38,41,42)(H2,50,51,52)/b17-16+/t26-,30-,31-,32+,36-/m1/s1	JUPAQFRKPHPXLD-MSHHSVQMSA-N	false
Triacylglycerol	C00422	C6H5O6R3	x		0	0	false			false
Urea	C00086	CH4N2O	x	60.0324	60.0324	0	false	InChI=1S/CH4N2O/c2-1(3)4/h(H4,2,3,4)	XSQUKJJJFZCRTK-UHFFFAOYSA-N	false
[Dihydrolipoyllysine-residue (2-methylpropanoyl)transferase] S-(2-methylbutanoyl)dihydrolipoyllysine	C15979	C13H24NO2S2R	x		0	0	false			false
[Dihydrolipoyllysine-residue (2-methylpropanoyl)transferase] S-(2-methylpropanoyl)dihydrolipoyllysine	C15977	C12H22NO2S2R	x		0	0	false			false
[Dihydrolipoyllysine-residue (2-methylpropanoyl)transferase] S-(3-methylbutanoyl)dihydrolipoyllysine	C15975	C13H24NO2S2R	x		0	0	false			false
Enzymatic compounds (316/1454)
Name	Identifier
bta:526006	bta_526006
bta:538702	bta_538702
bta:317748	bta_317748
bta:518021	bta_518021
bta:282150	bta_282150
bta:282149	bta_282149
bta:281987	bta_281987
bta:281985	bta_281985
bta:281986	bta_281986
bta:327696	bta_327696
bta:327692	bta_327692
bta:504453	bta_504453
bta:282137	bta_282137
bta:507443	bta_507443
bta:317723	bta_317723
bta:521790	bta_521790
bta:522006	bta_522006
bta:504650	bta_504650
bta:526175	bta_526175
bta:520260	bta_520260
bta:507456	bta_507456
bta:537224	bta_537224
bta:512112	bta_512112
bta:518469	bta_518469
bta:508170	bta_508170
bta:507817	bta_507817
bta:281748	bta_281748
bta:613338	bta_613338
bta:617172	bta_617172
bta:782973	bta_782973
bta:508542	bta_508542
bta:613919	bta_613919
bta:513608	bta_513608
bta:518852	bta_518852
bta:507290	bta_507290
bta:614603	bta_614603
bta:100336736	bta_100336736
bta:786474	bta_786474
bta:538592	bta_538592
bta:515764	bta_515764
bta:535182	bta_535182
bta:533229	bta_533229
bta:525659	bta_525659
bta:530101	bta_530101
bta:518288	bta_518288
bta:525059	bta_525059
bta:360197	bta_360197
bta:525042	bta_525042
bta:508383	bta_508383
bta:535192	bta_535192
bta:523736	bta_523736
bta:408006	bta_408006
bta:505323	bta_505323
bta:508324	bta_508324
bta:505332	bta_505332
bta:531271	bta_531271
bta:507477	bta_507477
bta:507476	bta_507476
bta:282309	bta_282309
bta:508724	bta_508724
bta:515263	bta_515263
bta:497202	bta_497202
bta:100336940	bta_100336940
bta:514939	bta_514939
bta:515270	bta_515270
bta:515067	bta_515067
bta:783525	bta_783525
bta:521553	bta_521553
bta:287024	bta_287024
bta:287026	bta_287026
bta:507496	bta_507496
bta:616120	bta_616120
bta:509566	bta_509566
bta:514448	bta_514448
bta:535804	bta_535804
bta:505103	bta_505103
bta:281306	bta_281306
bta:513389	bta_513389
bta:497025	bta_497025
bta:497026	bta_497026
bta:100126042	bta_100126042
bta:504987	bta_504987
bta:786101	bta_786101
bta:514456	bta_514456
bta:522529	bta_522529
bta:504261	bta_504261
bta:514865	bta_514865
bta:540705	bta_540705
bta:616901	bta_616901
bta:280843	bta_280843
bta:511222	bta_511222
bta:522515	bta_522515
bta:537654	bta_537654
bta:407109	bta_407109
bta:540985	bta_540985
bta:100297708	bta_100297708
bta:540994	bta_540994
bta:100297709	bta_100297709
bta:280871	bta_280871
bta:614200	bta_614200
bta:618605	bta_618605
bta:505926	bta_505926
bta:533910	bta_533910
bta:512771	bta_512771
bta:509652	bta_509652
bta:281543	bta_281543
bta:280682	bta_280682
bta:506001	bta_506001
bta:514209	bta_514209
bta:286840	bta_286840
bta:505558	bta_505558
bta:504948	bta_504948
bta:506802	bta_506802
bta:286846	bta_286846
bta:280887	bta_280887
bta:510949	bta_510949
bta:533538	bta_533538
bta:504764	bta_504764
bta:104968452	bta_104968452
bta:781227	bta_781227
bta:509819	bta_509819
bta:511291	bta_511291
bta:533103	bta_533103
bta:281785	bta_281785
bta:507197	bta_507197
bta:613376	bta_613376
bta:511082	bta_511082
bta:509808	bta_509808
bta:768012	bta_768012
bta:511090	bta_511090
bta:535883	bta_535883
bta:281779	bta_281779
bta:538185	bta_538185
bta:510772	bta_510772
bta:532231	bta_532231
bta:505987	bta_505987
bta:519739	bta_519739
bta:530776	bta_530776
bta:536213	bta_536213
bta:539606	bta_539606
bta:509519	bta_509519
bta:616576	bta_616576
bta:540771	bta_540771
bta:509102	bta_509102
bta:615296	bta_615296
bta:538147	bta_538147
bta:512571	bta_512571
bta:530095	bta_530095
bta:539159	bta_539159
bta:533785	bta_533785
bta:280808	bta_280808
bta:506607	bta_506607
bta:537688	bta_537688
bta:511469	bta_511469
bta:536255	bta_536255
bta:540732	bta_540732
bta:414348	bta_414348
bta:526739	bta_526739
bta:513565	bta_513565
bta:507860	bta_507860
bta:522919	bta_522919
bta:506459	bta_506459
bta:508629	bta_508629
bta:507949	bta_507949
bta:512526	bta_512526
bta:100337091	bta_100337091
bta:521637	bta_521637
bta:282446	bta_282446
bta:785489	bta_785489
bta:281199	bta_281199
bta:512723	bta_512723
bta:504545	bta_504545
bta:510274	bta_510274
bta:404170	bta_404170
bta:538212	bta_538212
bta:516783	bta_516783
bta:516058	bta_516058
bta:414732	bta_414732
bta:281865	bta_281865
bta:512002	bta_512002
bta:338471	bta_338471
bta:539579	bta_539579
bta:520912	bta_520912
bta:540303	bta_540303
bta:539561	bta_539561
bta:504584	bta_504584
bta:511614	bta_511614
bta:505290	bta_505290
bta:281617	bta_281617
bta:281618	bta_281618
bta:281809	bta_281809
bta:281811	bta_281811
bta:613610	bta_613610
bta:520318	bta_520318
bta:281810	bta_281810
bta:512748	bta_512748
bta:511887	bta_511887
bta:507517	bta_507517
bta:618076	bta_618076
bta:533374	bta_533374
bta:518371	bta_518371
bta:515669	bta_515669
bta:512995	bta_512995
bta:512070	bta_512070
bta:789572	bta_789572
bta:281141	bta_281141
bta:508493	bta_508493
bta:508879	bta_508879
bta:525193	bta_525193
bta:282609	bta_282609
bta:100125224	bta_100125224
bta:508888	bta_508888
bta:614302	bta_614302
bta:515135	bta_515135
bta:514185	bta_514185
bta:515186	bta_515186
bta:282873	bta_282873
bta:282876	bta_282876
bta:517402	bta_517402
bta:505233	bta_505233
bta:514822	bta_514822
bta:507327	bta_507327
bta:614145	bta_614145
bta:509394	bta_509394
bta:767822	bta_767822
bta:509186	bta_509186
bta:281183	bta_281183
bta:281181	bta_281181
bta:534402	bta_534402
bta:537533	bta_537533
bta:282856	bta_282856
bta:282855	bta_282855
bta:537539	bta_537539
bta:512044	bta_512044
bta:505218	bta_505218
bta:445425	bta_445425
bta:281179	bta_281179
bta:614165	bta_614165
bta:515902	bta_515902
bta:541067	bta_541067
bta:513483	bta_513483
bta:514346	bta_514346
bta:508819	bta_508819
bta:353301	bta_353301
bta:280726	bta_280726
bta:280719	bta_280719
bta:506381	bta_506381
bta:616200	bta_616200
bta:537972	bta_537972
bta:100125779	bta_100125779
bta:616241	bta_616241
bta:514525	bta_514525
bta:511135	bta_511135
bta:525813	bta_525813
bta:537171	bta_537171
bta:615582	bta_615582
bta:511124	bta_511124
bta:506980	bta_506980
bta:510506	bta_510506
bta:280976	bta_280976
bta:514509	bta_514509
bta:532797	bta_532797
bta:784089	bta_784089
bta:617707	bta_617707
bta:506961	bta_506961
bta:530414	bta_530414
bta:514066	bta_514066
bta:510620	bta_510620
bta:280969	bta_280969
bta:281206	bta_281206
bta:280759	bta_280759
bta:541284	bta_541284
bta:615334	bta_615334
bta:286886	bta_286886
bta:280748	bta_280748
bta:537713	bta_537713
bta:787326	bta_787326
bta:533630	bta_533630
bta:614354	bta_614354
bta:509002	bta_509002
bta:509751	bta_509751
bta:540143	bta_540143
bta:281643	bta_281643
bta:520954	bta_520954
bta:512468	bta_512468
bta:518752	bta_518752
bta:506508	bta_506508
bta:519037	bta_519037
bta:519803	bta_519803
bta:104968592	bta_104968592
bta:784764	bta_784764
bta:514590	bta_514590
bta:281275	bta_281275
bta:532724	bta_532724
bta:507093	bta_507093
bta:536132	bta_536132
bta:525335	bta_525335
bta:506348	bta_506348
bta:781648	bta_781648
bta:533044	bta_533044
bta:281274	bta_281274
bta:506343	bta_506343
bta:404148	bta_404148
bta:281481	bta_281481
bta:281480	bta_281480
bta:513057	bta_513057
bta:505094	bta_505094
bta:281283	bta_281283
bta:509983	bta_509983
bta:539223	bta_539223
bta:790012	bta_790012
bta:518523	bta_518523
bta:404129	bta_404129
bta:513967	bta_513967
bta:782545	bta_782545
bta:615929	bta_615929
Gene products (n=316/1454)
Name	Identifier
bta:526006	bta_526006
bta:538702	bta_538702
bta:317748	bta_317748
bta:518021	bta_518021
bta:282150	bta_282150
bta:282149	bta_282149
bta:281987	bta_281987
bta:281985	bta_281985
bta:281986	bta_281986
bta:327696	bta_327696
bta:327692	bta_327692
bta:504453	bta_504453
bta:282137	bta_282137
bta:507443	bta_507443
bta:317723	bta_317723
bta:521790	bta_521790
bta:522006	bta_522006
bta:504650	bta_504650
bta:526175	bta_526175
bta:520260	bta_520260
bta:507456	bta_507456
bta:537224	bta_537224
bta:512112	bta_512112
bta:518469	bta_518469
bta:508170	bta_508170
bta:507817	bta_507817
bta:281748	bta_281748
bta:613338	bta_613338
bta:617172	bta_617172
bta:782973	bta_782973
bta:508542	bta_508542
bta:613919	bta_613919
bta:513608	bta_513608
bta:518852	bta_518852
bta:507290	bta_507290
bta:614603	bta_614603
bta:100336736	bta_100336736
bta:786474	bta_786474
bta:538592	bta_538592
bta:515764	bta_515764
bta:535182	bta_535182
bta:533229	bta_533229
bta:525659	bta_525659
bta:530101	bta_530101
bta:518288	bta_518288
bta:525059	bta_525059
bta:360197	bta_360197
bta:525042	bta_525042
bta:508383	bta_508383
bta:535192	bta_535192
bta:523736	bta_523736
bta:408006	bta_408006
bta:505323	bta_505323
bta:508324	bta_508324
bta:505332	bta_505332
bta:531271	bta_531271
bta:507477	bta_507477
bta:507476	bta_507476
bta:282309	bta_282309
bta:508724	bta_508724
bta:515263	bta_515263
bta:497202	bta_497202
bta:100336940	bta_100336940
bta:514939	bta_514939
bta:515270	bta_515270
bta:515067	bta_515067
bta:783525	bta_783525
bta:521553	bta_521553
bta:287024	bta_287024
bta:287026	bta_287026
bta:507496	bta_507496
bta:616120	bta_616120
bta:509566	bta_509566
bta:514448	bta_514448
bta:535804	bta_535804
bta:505103	bta_505103
bta:281306	bta_281306
bta:513389	bta_513389
bta:497025	bta_497025
bta:497026	bta_497026
bta:100126042	bta_100126042
bta:504987	bta_504987
bta:786101	bta_786101
bta:514456	bta_514456
bta:522529	bta_522529
bta:504261	bta_504261
bta:514865	bta_514865
bta:540705	bta_540705
bta:616901	bta_616901
bta:280843	bta_280843
bta:511222	bta_511222
bta:522515	bta_522515
bta:537654	bta_537654
bta:407109	bta_407109
bta:540985	bta_540985
bta:100297708	bta_100297708
bta:540994	bta_540994
bta:100297709	bta_100297709
bta:280871	bta_280871
bta:614200	bta_614200
bta:618605	bta_618605
bta:505926	bta_505926
bta:533910	bta_533910
bta:512771	bta_512771
bta:509652	bta_509652
bta:281543	bta_281543
bta:280682	bta_280682
bta:506001	bta_506001
bta:514209	bta_514209
bta:286840	bta_286840
bta:505558	bta_505558
bta:504948	bta_504948
bta:506802	bta_506802
bta:286846	bta_286846
bta:280887	bta_280887
bta:510949	bta_510949
bta:533538	bta_533538
bta:504764	bta_504764
bta:104968452	bta_104968452
bta:781227	bta_781227
bta:509819	bta_509819
bta:511291	bta_511291
bta:533103	bta_533103
bta:281785	bta_281785
bta:507197	bta_507197
bta:613376	bta_613376
bta:511082	bta_511082
bta:509808	bta_509808
bta:768012	bta_768012
bta:511090	bta_511090
bta:535883	bta_535883
bta:281779	bta_281779
bta:538185	bta_538185
bta:510772	bta_510772
bta:532231	bta_532231
bta:505987	bta_505987
bta:519739	bta_519739
bta:530776	bta_530776
bta:536213	bta_536213
bta:539606	bta_539606
bta:509519	bta_509519
bta:616576	bta_616576
bta:540771	bta_540771
bta:509102	bta_509102
bta:615296	bta_615296
bta:538147	bta_538147
bta:512571	bta_512571
bta:530095	bta_530095
bta:539159	bta_539159
bta:533785	bta_533785
bta:280808	bta_280808
bta:506607	bta_506607
bta:537688	bta_537688
bta:511469	bta_511469
bta:536255	bta_536255
bta:540732	bta_540732
bta:414348	bta_414348
bta:526739	bta_526739
bta:513565	bta_513565
bta:507860	bta_507860
bta:522919	bta_522919
bta:506459	bta_506459
bta:508629	bta_508629
bta:507949	bta_507949
bta:512526	bta_512526
bta:100337091	bta_100337091
bta:521637	bta_521637
bta:282446	bta_282446
bta:785489	bta_785489
bta:281199	bta_281199
bta:512723	bta_512723
bta:504545	bta_504545
bta:510274	bta_510274
bta:404170	bta_404170
bta:538212	bta_538212
bta:516783	bta_516783
bta:516058	bta_516058
bta:414732	bta_414732
bta:281865	bta_281865
bta:512002	bta_512002
bta:338471	bta_338471
bta:539579	bta_539579
bta:520912	bta_520912
bta:540303	bta_540303
bta:539561	bta_539561
bta:504584	bta_504584
bta:511614	bta_511614
bta:505290	bta_505290
bta:281617	bta_281617
bta:281618	bta_281618
bta:281809	bta_281809
bta:281811	bta_281811
bta:613610	bta_613610
bta:520318	bta_520318
bta:281810	bta_281810
bta:512748	bta_512748
bta:511887	bta_511887
bta:507517	bta_507517
bta:618076	bta_618076
bta:533374	bta_533374
bta:518371	bta_518371
bta:515669	bta_515669
bta:512995	bta_512995
bta:512070	bta_512070
bta:789572	bta_789572
bta:281141	bta_281141
bta:508493	bta_508493
bta:508879	bta_508879
bta:525193	bta_525193
bta:282609	bta_282609
bta:100125224	bta_100125224
bta:508888	bta_508888
bta:614302	bta_614302
bta:515135	bta_515135
bta:514185	bta_514185
bta:515186	bta_515186
bta:282873	bta_282873
bta:282876	bta_282876
bta:517402	bta_517402
bta:505233	bta_505233
bta:514822	bta_514822
bta:507327	bta_507327
bta:614145	bta_614145
bta:509394	bta_509394
bta:767822	bta_767822
bta:509186	bta_509186
bta:281183	bta_281183
bta:281181	bta_281181
bta:534402	bta_534402
bta:537533	bta_537533
bta:282856	bta_282856
bta:282855	bta_282855
bta:537539	bta_537539
bta:512044	bta_512044
bta:505218	bta_505218
bta:445425	bta_445425
bta:281179	bta_281179
bta:614165	bta_614165
bta:515902	bta_515902
bta:541067	bta_541067
bta:513483	bta_513483
bta:514346	bta_514346
bta:508819	bta_508819
bta:353301	bta_353301
bta:280726	bta_280726
bta:280719	bta_280719
bta:506381	bta_506381
bta:616200	bta_616200
bta:537972	bta_537972
bta:100125779	bta_100125779
bta:616241	bta_616241
bta:514525	bta_514525
bta:511135	bta_511135
bta:525813	bta_525813
bta:537171	bta_537171
bta:615582	bta_615582
bta:511124	bta_511124
bta:506980	bta_506980
bta:510506	bta_510506
bta:280976	bta_280976
bta:514509	bta_514509
bta:532797	bta_532797
bta:784089	bta_784089
bta:617707	bta_617707
bta:506961	bta_506961
bta:530414	bta_530414
bta:514066	bta_514066
bta:510620	bta_510620
bta:280969	bta_280969
bta:281206	bta_281206
bta:280759	bta_280759
bta:541284	bta_541284
bta:615334	bta_615334
bta:286886	bta_286886
bta:280748	bta_280748
bta:537713	bta_537713
bta:787326	bta_787326
bta:533630	bta_533630
bta:614354	bta_614354
bta:509002	bta_509002
bta:509751	bta_509751
bta:540143	bta_540143
bta:281643	bta_281643
bta:520954	bta_520954
bta:512468	bta_512468
bta:518752	bta_518752
bta:506508	bta_506508
bta:519037	bta_519037
bta:519803	bta_519803
bta:104968592	bta_104968592
bta:784764	bta_784764
bta:514590	bta_514590
bta:281275	bta_281275
bta:532724	bta_532724
bta:507093	bta_507093
bta:536132	bta_536132
bta:525335	bta_525335
bta:506348	bta_506348
bta:781648	bta_781648
bta:533044	bta_533044
bta:281274	bta_281274
bta:506343	bta_506343
bta:404148	bta_404148
bta:281481	bta_281481
bta:281480	bta_281480
bta:513057	bta_513057
bta:505094	bta_505094
bta:281283	bta_281283
bta:509983	bta_509983
bta:539223	bta_539223
bta:790012	bta_790012
bta:518523	bta_518523
bta:404129	bta_404129
bta:513967	bta_513967
bta:782545	bta_782545
bta:615929	bta_615929
Gene (n=316/1454)
Name	Identifier
bta:100125224	bta:100125224
bta:100125779	bta:100125779
bta:100126042	bta:100126042
bta:100297708	bta:100297708
bta:100297709	bta:100297709
bta:100336736	bta:100336736
bta:100336940	bta:100336940
bta:100337091	bta:100337091
bta:104968452	bta:104968452
bta:104968592	bta:104968592
bta:280682	bta:280682
bta:280719	bta:280719
bta:280726	bta:280726
bta:280748	bta:280748
bta:280759	bta:280759
bta:280808	bta:280808
bta:280843	bta:280843
bta:280871	bta:280871
bta:280887	bta:280887
bta:280969	bta:280969
bta:280976	bta:280976
bta:281141	bta:281141
bta:281179	bta:281179
bta:281181	bta:281181
bta:281183	bta:281183
bta:281199	bta:281199
bta:281206	bta:281206
bta:281274	bta:281274
bta:281275	bta:281275
bta:281283	bta:281283
bta:281306	bta:281306
bta:281480	bta:281480
bta:281481	bta:281481
bta:281543	bta:281543
bta:281617	bta:281617
bta:281618	bta:281618
bta:281643	bta:281643
bta:281748	bta:281748
bta:281779	bta:281779
bta:281785	bta:281785
bta:281809	bta:281809
bta:281810	bta:281810
bta:281811	bta:281811
bta:281865	bta:281865
bta:281985	bta:281985
bta:281986	bta:281986
bta:281987	bta:281987
bta:282137	bta:282137
bta:282149	bta:282149
bta:282150	bta:282150
bta:282309	bta:282309
bta:282446	bta:282446
bta:282609	bta:282609
bta:282855	bta:282855
bta:282856	bta:282856
bta:282873	bta:282873
bta:282876	bta:282876
bta:286840	bta:286840
bta:286846	bta:286846
bta:286886	bta:286886
bta:287024	bta:287024
bta:287026	bta:287026
bta:317723	bta:317723
bta:317748	bta:317748
bta:327692	bta:327692
bta:327696	bta:327696
bta:338471	bta:338471
bta:353301	bta:353301
bta:360197	bta:360197
bta:404129	bta:404129
bta:404148	bta:404148
bta:404170	bta:404170
bta:407109	bta:407109
bta:408006	bta:408006
bta:414348	bta:414348
bta:414732	bta:414732
bta:445425	bta:445425
bta:497025	bta:497025
bta:497026	bta:497026
bta:497202	bta:497202
bta:504261	bta:504261
bta:504453	bta:504453
bta:504545	bta:504545
bta:504584	bta:504584
bta:504650	bta:504650
bta:504764	bta:504764
bta:504948	bta:504948
bta:504987	bta:504987
bta:505094	bta:505094
bta:505103	bta:505103
bta:505218	bta:505218
bta:505233	bta:505233
bta:505290	bta:505290
bta:505323	bta:505323
bta:505332	bta:505332
bta:505558	bta:505558
bta:505926	bta:505926
bta:505987	bta:505987
bta:506001	bta:506001
bta:506343	bta:506343
bta:506348	bta:506348
bta:506381	bta:506381
bta:506459	bta:506459
bta:506508	bta:506508
bta:506607	bta:506607
bta:506802	bta:506802
bta:506961	bta:506961
bta:506980	bta:506980
bta:507093	bta:507093
bta:507197	bta:507197
bta:507290	bta:507290
bta:507327	bta:507327
bta:507443	bta:507443
bta:507456	bta:507456
bta:507476	bta:507476
bta:507477	bta:507477
bta:507496	bta:507496
bta:507517	bta:507517
bta:507817	bta:507817
bta:507860	bta:507860
bta:507949	bta:507949
bta:508170	bta:508170
bta:508324	bta:508324
bta:508383	bta:508383
bta:508493	bta:508493
bta:508542	bta:508542
bta:508629	bta:508629
bta:508724	bta:508724
bta:508819	bta:508819
bta:508879	bta:508879
bta:508888	bta:508888
bta:509002	bta:509002
bta:509102	bta:509102
bta:509186	bta:509186
bta:509394	bta:509394
bta:509519	bta:509519
bta:509566	bta:509566
bta:509652	bta:509652
bta:509751	bta:509751
bta:509808	bta:509808
bta:509819	bta:509819
bta:509983	bta:509983
bta:510274	bta:510274
bta:510506	bta:510506
bta:510620	bta:510620
bta:510772	bta:510772
bta:510949	bta:510949
bta:511082	bta:511082
bta:511090	bta:511090
bta:511124	bta:511124
bta:511135	bta:511135
bta:511222	bta:511222
bta:511291	bta:511291
bta:511469	bta:511469
bta:511614	bta:511614
bta:511887	bta:511887
bta:512002	bta:512002
bta:512044	bta:512044
bta:512070	bta:512070
bta:512112	bta:512112
bta:512468	bta:512468
bta:512526	bta:512526
bta:512571	bta:512571
bta:512723	bta:512723
bta:512748	bta:512748
bta:512771	bta:512771
bta:512995	bta:512995
bta:513057	bta:513057
bta:513389	bta:513389
bta:513483	bta:513483
bta:513565	bta:513565
bta:513608	bta:513608
bta:513967	bta:513967
bta:514066	bta:514066
bta:514185	bta:514185
bta:514209	bta:514209
bta:514346	bta:514346
bta:514448	bta:514448
bta:514456	bta:514456
bta:514509	bta:514509
bta:514525	bta:514525
bta:514590	bta:514590
bta:514822	bta:514822
bta:514865	bta:514865
bta:514939	bta:514939
bta:515067	bta:515067
bta:515135	bta:515135
bta:515186	bta:515186
bta:515263	bta:515263
bta:515270	bta:515270
bta:515669	bta:515669
bta:515764	bta:515764
bta:515902	bta:515902
bta:516058	bta:516058
bta:516783	bta:516783
bta:517402	bta:517402
bta:518021	bta:518021
bta:518288	bta:518288
bta:518371	bta:518371
bta:518469	bta:518469
bta:518523	bta:518523
bta:518752	bta:518752
bta:518852	bta:518852
bta:519037	bta:519037
bta:519739	bta:519739
bta:519803	bta:519803
bta:520260	bta:520260
bta:520318	bta:520318
bta:520912	bta:520912
bta:520954	bta:520954
bta:521553	bta:521553
bta:521637	bta:521637
bta:521790	bta:521790
bta:522006	bta:522006
bta:522515	bta:522515
bta:522529	bta:522529
bta:522919	bta:522919
bta:523736	bta:523736
bta:525042	bta:525042
bta:525059	bta:525059
bta:525193	bta:525193
bta:525335	bta:525335
bta:525659	bta:525659
bta:525813	bta:525813
bta:526006	bta:526006
bta:526175	bta:526175
bta:526739	bta:526739
bta:530095	bta:530095
bta:530101	bta:530101
bta:530414	bta:530414
bta:530776	bta:530776
bta:531271	bta:531271
bta:532231	bta:532231
bta:532724	bta:532724
bta:532797	bta:532797
bta:533044	bta:533044
bta:533103	bta:533103
bta:533229	bta:533229
bta:533374	bta:533374
bta:533538	bta:533538
bta:533630	bta:533630
bta:533785	bta:533785
bta:533910	bta:533910
bta:534402	bta:534402
bta:535182	bta:535182
bta:535192	bta:535192
bta:535804	bta:535804
bta:535883	bta:535883
bta:536132	bta:536132
bta:536213	bta:536213
bta:536255	bta:536255
bta:537171	bta:537171
bta:537224	bta:537224
bta:537533	bta:537533
bta:537539	bta:537539
bta:537654	bta:537654
bta:537688	bta:537688
bta:537713	bta:537713
bta:537972	bta:537972
bta:538147	bta:538147
bta:538185	bta:538185
bta:538212	bta:538212
bta:538592	bta:538592
bta:538702	bta:538702
bta:539159	bta:539159
bta:539223	bta:539223
bta:539561	bta:539561
bta:539579	bta:539579
bta:539606	bta:539606
bta:540143	bta:540143
bta:540303	bta:540303
bta:540705	bta:540705
bta:540732	bta:540732
bta:540771	bta:540771
bta:540985	bta:540985
bta:540994	bta:540994
bta:541067	bta:541067
bta:541284	bta:541284
bta:613338	bta:613338
bta:613376	bta:613376
bta:613610	bta:613610
bta:613919	bta:613919
bta:614145	bta:614145
bta:614165	bta:614165
bta:614200	bta:614200
bta:614302	bta:614302
bta:614354	bta:614354
bta:614603	bta:614603
bta:615296	bta:615296
bta:615334	bta:615334
bta:615582	bta:615582
bta:615929	bta:615929
bta:616120	bta:616120
bta:616200	bta:616200
bta:616241	bta:616241
bta:616576	bta:616576
bta:616901	bta:616901
bta:617172	bta:617172
bta:617707	bta:617707
bta:618076	bta:618076
bta:618605	bta:618605
bta:767822	bta:767822
bta:768012	bta:768012
bta:781227	bta:781227
bta:781648	bta:781648
bta:782545	bta:782545
bta:782973	bta:782973
bta:783525	bta:783525
bta:784089	bta:784089
bta:784764	bta:784764
bta:785489	bta:785489
bta:786101	bta:786101
bta:786474	bta:786474
bta:787326	bta:787326
bta:789572	bta:789572
bta:790012	bta:790012

## Sheet: Supplementary Table S6
Supplementary table S6 Correlation matrix between plasma metabolites
	XLSTAT 2018.2.50634 - Tests de corrélation - Début : 1/3/2019 à 8:16:04 AM / Fin : 1/3/2019 à 8:16:06 AM / Microsoft Excel 16.04266
	Observations / Variables quantitatives : Classeur = données_plasma_WP3.xlsx / Feuille = 7.Données_combinées_marqueu (2 / Plage = '7.Données_combinées_marqueu (2'!$C$1:$AH$26 / 25 lignes et 32 colonnes
	Type de corrélation : Pearson
	Statistiques descriptives (Données quantitatives) :
	Variable	Observations	Obs. avec données manquantes	Obs. sans données manquantes	Minimum	Maximum	Moyenne	Ecart-type
	Betaine	25	0	25	0.00189021	0.00876171	0.00403671	0.00174544
	Creatinine	25	0	25	0.00197208	0.00284259	0.00240074	0.000196955
	dimethylsulfone	25	0	25	0.00356067	0.0119582	0.00639669	0.00266813
	Formate	25	0	25	0.00013111	0.00094441	0.00022984	0.000180312
	Glucose	25	0	25	0.0239862	0.0465801	0.0274633	0.00457348
	Glutamine	25	0	25	0.00068913	0.00231063	0.00151001	0.000385835
	Methionine	25	0	25	0.00154239	0.00277077	0.00225656	0.000278202
	Isoleucine	25	0	25	0.00762723	0.0127643	0.00942141	0.00126549
	lactate	25	0	25	0.0232395	0.0666979	0.0342057	0.00890036
	leucine	25	0	25	0.0145147	0.0193648	0.0171429	0.00128126
	Valine	25	0	25	0.0004076	0.00322336	0.000891932	0.00072159
	Stachydrine	25	0	25	1929.55	10285	4467.35	1952.51
	Pyrrolidine	25	0	25	1.41811e+06	3.54925e+06	2.27736e+06	495598
	L-alpha-Amino-1H-pyrrole-1-hexanoic acid	25	0	25	17533.3	40316.2	28244.2	6376.69
	Trihydroxy-cholanoic acids and derivates	25	0	25	1401.95	4633.58	3164	626.741
	PC(14:0/0:0)	25	0	25	28251.7	73477.8	50322.2	11333.6
	LysoPC(18:2(9Z,12Z))	25	0	25	689262	1.34218e+06	1.01033e+06	154681
	Arg	25	0	25	56.4	120	90.376	17.7365
	Asn	25	0	25	27.9	63.1	46.992	9.64538
	Gly	25	0	25	349	746	521.32	108.301
	Pro	25	0	25	57	158	95.176	27.5654
	Ser	25	0	25	63.8	163	109.72	26.233
	Serotonin	25	0	25	0.4157	8.48	2.69162	2.05291
	PC aa C34:3	25	0	25	16.3	36.7	25.04	4.85009
	PC aa C34:4	25	0	25	4.54	14.2	8.7496	2.64375
	PC ae C30:1	25	0	25	0.8182	1.79	1.32167	0.302202
	PC ae C32:2	25	0	25	4.86	9.39	6.9672	1.41903
	PC ae C34:2	25	0	25	15.8	34.1	23.792	4.58202
	PC ae C34:3	25	0	25	16	40.7	24.764	6.53866
	PC ae C36:4	25	0	25	6.99	17.4	11.004	2.72317
	PC ae C36:5	25	0	25	4.21	10.6	6.1604	1.48184
	SM C26:1	25	0	25	0.1265	0.5217	0.330428	0.103109
	Matrice de corrélation (Pearson) :
	Variables	Betaine	Creatinine	dimethylsulfone	Formate	Glucose	Glutamine	Methionine	Isoleucine	lactate	leucine	Valine	Stachydrine	Pyrrolidine	L-alpha-Amino-1H-pyrrole-1-hexanoic acid	Trihydroxy-cholanoic acids and derivates	PC(14:0/0:0)	LysoPC(18:2(9Z,12Z))	Arg	Asn	Gly	Pro	Ser	Serotonin	PC aa C34:3	PC aa C34:4	PC ae C30:1	PC ae C32:2	PC ae C34:2	PC ae C34:3	PC ae C36:4	PC ae C36:5	SM C26:1
	Betaine	1	0.0228062	-0.106372	0.0893966	0.793263	-0.834172	-0.78152	0.575157	-0.230034	0.268128	0.918191	0.130337	-0.280956	0.000485397	-0.316898	-0.569958	0.126886	-0.297729	-0.635087	-0.153473	-0.546978	-0.400836	-0.086265	0.343258	0.218325	0.283507	0.406653	0.416434	0.452604	0.321581	0.502832	0.0575532
	Creatinine	0.0228062	1	0.279346	0.173456	-0.000781388	-0.0754093	0.150464	-0.0253736	-0.356577	0.244928	0.00141028	0.0508774	-0.310525	0.0401136	0.136867	-0.2398	-0.113691	-0.0125058	-0.139375	0.0560647	-0.140792	-0.00767169	0.0789649	-0.167117	-0.234733	-0.245765	-0.182699	-0.0645727	-0.309945	-0.258455	-0.199058	0.0407054
	dimethylsulfone	-0.106372	0.279346	1	0.682569	-0.329056	0.229969	0.372725	-0.504363	-0.155739	0.226884	-0.273648	0.720677	-0.624825	-0.20561	0.0991789	-0.40445	-0.591052	0.243087	0.0964098	0.327901	-0.0884389	0.411043	-0.0386803	-0.589137	-0.479876	-0.472512	-0.461153	-0.587143	-0.529308	-0.58373	-0.547176	0.00572941
	Formate	0.0893966	0.173456	0.682569	1	-0.132576	0.116747	0.223403	-0.412596	-0.210415	0.247728	-0.0887887	0.66592	-0.456935	-0.149684	-0.0291645	-0.480773	-0.410521	0.259962	0.028412	0.305236	-0.157496	0.435649	-0.011198	-0.422796	-0.333269	-0.301343	-0.325104	-0.425347	-0.348313	-0.383778	-0.278952	0.115044
	Glucose	0.793263	-0.000781388	-0.329056	-0.132576	1	-0.601376	-0.743721	0.589909	0.00578906	-0.221594	0.855294	-0.203129	-0.0783167	0.053573	-0.397039	-0.30067	0.245252	-0.291466	-0.586875	-0.179469	-0.348192	-0.473552	-0.0941315	0.674649	0.570953	0.504323	0.560195	0.69685	0.697659	0.651739	0.762644	-0.233963
	Glutamine	-0.834172	-0.0754093	0.229969	0.116747	-0.601376	1	0.895785	-0.650806	0.211486	-0.236428	-0.741575	0.00714773	0.210427	0.0622444	0.229398	0.408991	-0.345755	0.446907	0.622994	0.287848	0.488064	0.503536	0.160092	-0.448353	-0.146687	-0.329389	-0.488776	-0.527537	-0.414699	-0.312942	-0.476234	-0.0442758
	Methionine	-0.78152	0.150464	0.372725	0.223403	-0.743721	0.895785	1	-0.643228	-0.00977367	0.0537478	-0.755907	0.182916	0.0929437	0.149705	0.400681	0.276138	-0.366044	0.503585	0.6538	0.280047	0.417291	0.568914	0.247329	-0.657176	-0.325052	-0.453117	-0.579469	-0.663918	-0.613477	-0.536127	-0.667111	0.0867489
	Isoleucine	0.575157	-0.0253736	-0.504363	-0.412596	0.589909	-0.650806	-0.643228	1	-0.0734473	0.254162	0.685718	-0.251368	0.167459	0.0391953	-0.376719	-0.100729	0.508519	-0.182138	-0.278905	-0.360613	-0.107139	-0.469896	-0.280501	0.535508	0.337579	0.309227	0.505155	0.509356	0.527037	0.450263	0.557555	-0.285745
	lactate	-0.230034	-0.356577	-0.155739	-0.210415	0.00578906	0.211486	-0.00977367	-0.0734473	1	-0.463609	-0.0783487	-0.207698	0.159852	-0.264935	-0.0437712	0.442172	0.0469217	0.273283	0.208507	0.0229072	0.312338	-0.0172911	-0.191863	0.305324	0.243978	0.150449	0.105839	0.152162	0.133581	0.265528	0.176054	-0.171834
	leucine	0.268128	0.244928	0.226884	0.247728	-0.221594	-0.236428	0.0537478	0.254162	-0.463609	1	0.0980345	0.450349	-0.186746	0.178058	0.0547716	-0.363225	-0.147418	0.162969	0.133293	0.187096	-0.00586364	0.210968	0.106578	-0.484113	-0.543097	-0.507229	-0.338522	-0.45825	-0.437808	-0.512545	-0.381461	0.336142
	Valine	0.918191	0.00141028	-0.273648	-0.0887887	0.855294	-0.741575	-0.755907	0.685718	-0.0783487	0.0980345	1	-0.0556231	-0.121301	-0.00756179	-0.330572	-0.35028	0.27225	-0.243976	-0.552677	-0.246689	-0.426271	-0.462365	-0.256081	0.531831	0.455632	0.454331	0.559778	0.600375	0.670466	0.551714	0.645983	-0.0415739
	Stachydrine	0.130337	0.0508774	0.720677	0.66592	-0.203129	0.00714773	0.182916	-0.251368	-0.207698	0.450349	-0.0556231	1	-0.526064	-0.0324457	0.00918998	-0.368786	-0.463593	0.418248	0.0895711	0.449671	-0.121547	0.447941	-0.0943969	-0.412698	-0.247717	-0.279709	-0.179835	-0.435364	-0.316168	-0.378328	-0.236461	0.20327
	Pyrrolidine	-0.280956	-0.310525	-0.624825	-0.456935	-0.0783167	0.210427	0.0929437	0.167459	0.159852	-0.186746	-0.121301	-0.526064	1	0.07039	0.267071	0.528943	0.380601	0.113568	0.292918	-0.159584	0.363888	-0.0602258	0.1262	0.304799	0.30565	0.297972	0.222654	0.282184	0.204926	0.293897	0.228197	-0.0239329
	L-alpha-Amino-1H-pyrrole-1-hexanoic acid	0.000485397	0.0401136	-0.20561	-0.149684	0.053573	0.0622444	0.149705	0.0391953	-0.264935	0.178058	-0.00756179	-0.0324457	0.07039	1	0.380313	0.00743812	0.297099	0.251066	0.446061	0.586257	0.458658	0.521617	0.420182	0.0653123	0.0272228	0.000950335	-0.0477904	0.145237	0.041827	0.0638363	-0.0204596	0.280709
	Trihydroxy-cholanoic acids and derivates	-0.316898	0.136867	0.0991789	-0.0291645	-0.397039	0.229398	0.400681	-0.376719	-0.0437712	0.0547716	-0.330572	0.00918998	0.267071	0.380313	1	0.368209	0.0384795	0.291113	0.38133	0.292846	0.507697	0.361217	0.453879	-0.161869	-0.145097	-0.132127	-0.184437	-0.0497481	-0.323239	-0.207333	-0.371646	0.535773
	PC(14:0/0:0)	-0.569958	-0.2398	-0.40445	-0.480773	-0.30067	0.408991	0.276138	-0.100729	0.442172	-0.363225	-0.35028	-0.368786	0.528943	0.00743812	0.368209	1	0.236604	0.233751	0.37477	-0.0896806	0.538126	-0.030507	0.00263817	0.208655	0.255107	0.163678	0.0679637	0.207185	0.0862606	0.215366	-0.0112137	0.134841
	LysoPC(18:2(9Z,12Z))	0.126886	-0.113691	-0.591052	-0.410521	0.245252	-0.345755	-0.366044	0.508519	0.0469217	-0.147418	0.27225	-0.463593	0.380601	0.297099	0.0384795	0.236604	1	-0.119233	0.0573999	-0.207655	0.232148	-0.188509	-0.217525	0.526638	0.416134	0.50479	0.436418	0.626959	0.566124	0.548666	0.443361	-0.146595
	Arg	-0.297729	-0.0125058	0.243087	0.259962	-0.291466	0.446907	0.503585	-0.182138	0.273283	0.162969	-0.243976	0.418248	0.113568	0.251066	0.291113	0.233751	-0.119233	1	0.676706	0.514674	0.467004	0.629892	0.13477	-0.205843	-0.114914	-0.219119	-0.277661	-0.246606	-0.283529	-0.185828	-0.217948	0.155929
	Asn	-0.635087	-0.139375	0.0964098	0.028412	-0.586875	0.622994	0.6538	-0.278905	0.208507	0.133293	-0.552677	0.0895711	0.292918	0.446061	0.38133	0.37477	0.0573999	0.676706	1	0.51748	0.699286	0.739456	0.127839	-0.273448	-0.233125	-0.378853	-0.433754	-0.341459	-0.337842	-0.317732	-0.485466	0.0600049
	Gly	-0.153473	0.0560647	0.327901	0.305236	-0.179469	0.287848	0.280047	-0.360613	0.0229072	0.187096	-0.246689	0.449671	-0.159584	0.586257	0.292846	-0.0896806	-0.207655	0.514674	0.51748	1	0.451131	0.847206	0.23258	-0.104821	-0.174715	-0.250643	-0.199915	-0.189378	-0.242066	-0.184817	-0.182433	0.389305
	Pro	-0.546978	-0.140792	-0.0884389	-0.157496	-0.348192	0.488064	0.417291	-0.107139	0.312338	-0.00586364	-0.426271	-0.121547	0.363888	0.458658	0.507697	0.538126	0.232148	0.467004	0.699286	0.451131	1	0.537377	0.157399	0.0481302	0.0231379	-0.0807268	-0.141626	-0.0264916	-0.10953	0.0839772	-0.136482	0.176332
	Ser	-0.400836	-0.00767169	0.411043	0.435649	-0.473552	0.503536	0.568914	-0.469896	-0.0172911	0.210968	-0.462365	0.447941	-0.0602258	0.521617	0.361217	-0.030507	-0.188509	0.629892	0.739456	0.847206	0.537377	1	0.131704	-0.317412	-0.308499	-0.302876	-0.348315	-0.364415	-0.366422	-0.315599	-0.391178	0.270901
	Serotonin	-0.086265	0.0789649	-0.0386803	-0.011198	-0.0941315	0.160092	0.247329	-0.280501	-0.191863	0.106578	-0.256081	-0.0943969	0.1262	0.420182	0.453879	0.00263817	-0.217525	0.13477	0.127839	0.23258	0.157399	0.131704	1	-0.261402	-0.321248	-0.357094	-0.417799	-0.252448	-0.472027	-0.345389	-0.339975	0.305258
	PC aa C34:3	0.343258	-0.167117	-0.589137	-0.422796	0.674649	-0.448353	-0.657176	0.535508	0.305324	-0.484113	0.531831	-0.412698	0.304799	0.0653123	-0.161869	0.208655	0.526638	-0.205843	-0.273448	-0.104821	0.0481302	-0.317412	-0.261402	1	0.779909	0.727397	0.815726	0.920262	0.841183	0.881784	0.857219	-0.17524
	PC aa C34:4	0.218325	-0.234733	-0.479876	-0.333269	0.570953	-0.146687	-0.325052	0.337579	0.243978	-0.543097	0.455632	-0.247717	0.30565	0.0272228	-0.145097	0.255107	0.416134	-0.114914	-0.233125	-0.174715	0.0231379	-0.308499	-0.321248	0.779909	1	0.826586	0.848386	0.748277	0.864666	0.881456	0.835148	-0.118489
	PC ae C30:1	0.283507	-0.245765	-0.472512	-0.301343	0.504323	-0.329389	-0.453117	0.309227	0.150449	-0.507229	0.454331	-0.279709	0.297972	0.000950335	-0.132127	0.163678	0.50479	-0.219119	-0.378853	-0.250643	-0.0807268	-0.302876	-0.357094	0.727397	0.826586	1	0.894141	0.823397	0.824009	0.882943	0.855736	-0.0205714
	PC ae C32:2	0.406653	-0.182699	-0.461153	-0.325104	0.560195	-0.488776	-0.579469	0.505155	0.105839	-0.338522	0.559778	-0.179835	0.222654	-0.0477904	-0.184437	0.0679637	0.436418	-0.277661	-0.433754	-0.199915	-0.141626	-0.348315	-0.417799	0.815726	0.848386	0.894141	1	0.805042	0.837657	0.841315	0.888248	0.00145234
	PC ae C34:2	0.416434	-0.0645727	-0.587143	-0.425347	0.69685	-0.527537	-0.663918	0.509356	0.152162	-0.45825	0.600375	-0.435364	0.282184	0.145237	-0.0497481	0.207185	0.626959	-0.246606	-0.341459	-0.189378	-0.0264916	-0.364415	-0.252448	0.920262	0.748277	0.823397	0.805042	1	0.842522	0.879057	0.831492	-0.0813973
	PC ae C34:3	0.452604	-0.309945	-0.529308	-0.348313	0.697659	-0.414699	-0.613477	0.527037	0.133581	-0.437808	0.670466	-0.316168	0.204926	0.041827	-0.323239	0.0862606	0.566124	-0.283529	-0.337842	-0.242066	-0.10953	-0.366422	-0.472027	0.841183	0.864666	0.824009	0.837657	0.842522	1	0.923433	0.871817	-0.188477
	PC ae C36:4	0.321581	-0.258455	-0.58373	-0.383778	0.651739	-0.312942	-0.536127	0.450263	0.265528	-0.512545	0.551714	-0.378328	0.293897	0.0638363	-0.207333	0.215366	0.548666	-0.185828	-0.317732	-0.184817	0.0839772	-0.315599	-0.345389	0.881784	0.881456	0.882943	0.841315	0.879057	0.923433	1	0.919221	-0.123785
	PC ae C36:5	0.502832	-0.199058	-0.547176	-0.278952	0.762644	-0.476234	-0.667111	0.557555	0.176054	-0.381461	0.645983	-0.236461	0.228197	-0.0204596	-0.371646	-0.0112137	0.443361	-0.217948	-0.485466	-0.182433	-0.136482	-0.391178	-0.339975	0.857219	0.835148	0.855736	0.888248	0.831492	0.871817	0.919221	1	-0.149831
	SM C26:1	0.0575532	0.0407054	0.00572941	0.115044	-0.233963	-0.0442758	0.0867489	-0.285745	-0.171834	0.336142	-0.0415739	0.20327	-0.0239329	0.280709	0.535773	0.134841	-0.146595	0.155929	0.0600049	0.389305	0.176332	0.270901	0.305258	-0.17524	-0.118489	-0.0205714	0.00145234	-0.0813973	-0.188477	-0.123785	-0.149831	1
	Les valeurs en gras sont différentes de 0 à un niveau de signification alpha=0.05
	p-values (Pearson) :
	Variables	Betaine	Creatinine	dimethylsulfone	Formate	Glucose	Glutamine	Methionine	Isoleucine	lactate	leucine	Valine	Stachydrine	Pyrrolidine	L-alpha-Amino-1H-pyrrole-1-hexanoic acid	Trihydroxy-cholanoic acids and derivates	PC(14:0/0:0)	LysoPC(18:2(9Z,12Z))	Arg	Asn	Gly	Pro	Ser	Serotonin	PC aa C34:3	PC aa C34:4	PC ae C30:1	PC ae C32:2	PC ae C34:2	PC ae C34:3	PC ae C36:4	PC ae C36:5	SM C26:1
	Betaine	0	0.913832	0.612808	0.670872	0.0001	0.0001	0.0001	0.00263165	0.268639	0.195015	0.0001	0.534613	0.173688	0.998163	0.122719	0.00293551	0.545576	0.148331	0.000647937	0.463903	0.00466165	0.0470631	0.6818	0.0929751	0.294431	0.169648	0.0436637	0.0383865	0.0230992	0.116985	0.01041	0.784653
	Creatinine	0.913832	0	0.176272	0.406997	0.997042	0.720153	0.472814	0.904173	0.0801794	0.23799	0.994662	0.809152	0.130847	0.849015	0.514157	0.248271	0.588431	0.95269	0.5064	0.7901	0.502045	0.970967	0.707513	0.424612	0.258709	0.23634	0.382053	0.759106	0.131605	0.212236	0.340119	0.846813
	dimethylsulfone	0.612808	0.176272	0	0.000170495	0.108242	0.268778	0.0665088	0.0101414	0.457249	0.275431	0.185628	0.0001	0.000840519	0.32413	0.637161	0.0449273	0.00186291	0.241649	0.646636	0.10956	0.674207	0.0412285	0.854352	0.00194389	0.0151994	0.0170726	0.0203292	0.00203142	0.00651194	0.00218903	0.00464378	0.978316
	Formate	0.670872	0.406997	0.000170495	0	0.527555	0.578378	0.283062	0.0403936	0.3127	0.232499	0.672988	0.000279587	0.0216601	0.47514	0.889935	0.014983	0.0415123	0.209488	0.892759	0.137883	0.452126	0.0294965	0.957632	0.0352351	0.103533	0.143234	0.112803	0.0340305	0.0879505	0.0582377	0.176908	0.583971
	Glucose	0.0001	0.997042	0.108242	0.527555	0	0.00147426	0.0001	0.00191092	0.97809	0.287078	0.0001	0.330129	0.709812	0.799238	0.0493915	0.144174	0.237352	0.157471	0.00204345	0.39067	0.0880687	0.0167972	0.654472	0.000216553	0.00287517	0.0101483	0.00358722	0.000108716	0.0001059	0.00041628	0.0001	0.260319
	Glutamine	0.0001	0.720153	0.268778	0.578378	0.00147426	0	0.0001	0.000427027	0.310186	0.255185	0.0001	0.972949	0.312671	0.767554	0.27	0.0423531	0.0904667	0.0251094	0.000879613	0.162928	0.0133178	0.0102858	0.444611	0.0245864	0.484125	0.107865	0.0131638	0.00672728	0.0392839	0.12772	0.0161035	0.833552
	Methionine	0.0001	0.472814	0.0665088	0.283062	0.0001	0.0001	0	0.000523601	0.963017	0.798596	0.0001	0.381478	0.658572	0.475076	0.0471562	0.181498	0.0719288	0.010277	0.000393375	0.175143	0.0379494	0.00300003	0.233277	0.000358225	0.112863	0.0229248	0.00240032	0.00029612	0.00110921	0.00573594	0.000270139	0.680107
	Isoleucine	0.00263165	0.904173	0.0101414	0.0403936	0.00191092	0.000427027	0.000523601	0	0.727159	0.220197	0.000154721	0.225483	0.423653	0.852434	0.0634222	0.631879	0.00944082	0.383542	0.176983	0.0765791	0.610233	0.0177819	0.174415	0.00580297	0.0988734	0.132549	0.0100046	0.00930478	0.00678921	0.0239091	0.00378317	0.16616
	lactate	0.268639	0.0801794	0.457249	0.3127	0.97809	0.310186	0.963017	0.727159	0	0.0195854	0.709699	0.319131	0.445303	0.20059	0.835424	0.0268857	0.823754	0.186239	0.317209	0.913452	0.128497	0.934619	0.358212	0.137764	0.239873	0.472861	0.614597	0.467776	0.524402	0.199546	0.399897	0.411464
	leucine	0.195015	0.23799	0.275431	0.232499	0.287078	0.255185	0.798596	0.220197	0.0195854	0	0.64107	0.023879	0.371414	0.394465	0.794839	0.0743152	0.481924	0.43636	0.525305	0.370503	0.977808	0.311401	0.612116	0.0142003	0.00502453	0.00965379	0.0978751	0.0212376	0.0286108	0.00880117	0.0599015	0.10041
	Valine	0.0001	0.994662	0.185628	0.672988	0.0001	0.0001	0.0001	0.000154721	0.709699	0.64107	0	0.791717	0.563538	0.971383	0.10653	0.0860514	0.187975	0.239879	0.00416911	0.234527	0.0336024	0.0199593	0.216613	0.00621511	0.0220851	0.0225166	0.00361757	0.00150861	0.000245011	0.00424907	0.000486494	0.843583
	Stachydrine	0.534613	0.809152	0.0001	0.000279587	0.330129	0.972949	0.381478	0.225483	0.319131	0.023879	0.791717	0	0.00691103	0.877639	0.965225	0.0696651	0.0195902	0.0374659	0.670265	0.0241171	0.562741	0.0247344	0.653558	0.0403389	0.23252	0.175685	0.389687	0.029615	0.123631	0.0622102	0.255118	0.329789
	Pyrrolidine	0.173688	0.130847	0.000840519	0.0216601	0.709812	0.312671	0.658572	0.423653	0.445303	0.371414	0.563538	0.00691103	0	0.738118	0.196848	0.00655591	0.060529	0.588836	0.155316	0.446077	0.0737482	0.7749	0.547768	0.138476	0.137323	0.147985	0.284719	0.171735	0.325777	0.153877	0.272586	0.909591
	L-alpha-Amino-1H-pyrrole-1-hexanoic acid	0.998163	0.849015	0.32413	0.47514	0.799238	0.767554	0.475076	0.852434	0.20059	0.394465	0.971383	0.877639	0.738118	0	0.0607401	0.971851	0.149234	0.226062	0.0254196	0.00207138	0.0211082	0.00749103	0.0365039	0.756429	0.897224	0.996403	0.820542	0.488503	0.842643	0.761776	0.92267	0.174083
	Trihydroxy-cholanoic acids and derivates	0.122719	0.514157	0.637161	0.889935	0.0493915	0.27	0.0471562	0.0634222	0.835424	0.794839	0.10653	0.965225	0.196848	0.0607401	0	0.0701375	0.8551	0.157996	0.0599972	0.155424	0.00957605	0.0760504	0.0226679	0.439505	0.488924	0.528968	0.377463	0.813315	0.115002	0.320003	0.0673622	0.00577415
	PC(14:0/0:0)	0.00293551	0.248271	0.0449273	0.014983	0.144174	0.0423531	0.181498	0.631879	0.0268857	0.0743152	0.0860514	0.0696651	0.00655591	0.971851	0.0701375	0	0.254822	0.260765	0.064914	0.669884	0.00552369	0.884901	0.990014	0.316857	0.218427	0.43434	0.746851	0.320357	0.681815	0.301185	0.957573	0.520463
	LysoPC(18:2(9Z,12Z))	0.545576	0.588431	0.00186291	0.0415123	0.237352	0.0904667	0.0719288	0.00944082	0.823754	0.481924	0.187975	0.0195902	0.060529	0.149234	0.8551	0.254822	0	0.570257	0.785214	0.319235	0.264141	0.366833	0.296247	0.00683898	0.0385404	0.0100674	0.0291786	0.000796831	0.00317829	0.00451091	0.0264304	0.4844
	Arg	0.148331	0.95269	0.241649	0.209488	0.157471	0.0251094	0.010277	0.383542	0.186239	0.43636	0.239879	0.0374659	0.588836	0.226062	0.157996	0.260765	0.570257	0	0.00020365	0.00847783	0.0185938	0.000740008	0.520683	0.323571	0.584397	0.292634	0.179004	0.234689	0.169613	0.373813	0.295285	0.456694
	Asn	0.000647937	0.5064	0.646636	0.892759	0.00204345	0.000879613	0.000393375	0.176983	0.317209	0.525305	0.00416911	0.670265	0.155316	0.0254196	0.0599972	0.064914	0.785214	0.00020365	0	0.00806662	0.000100429	0.0001	0.542539	0.185962	0.26208	0.061819	0.0302918	0.0948146	0.0985945	0.121682	0.0138927	0.775705
	Gly	0.463903	0.7901	0.10956	0.137883	0.39067	0.162928	0.175143	0.0765791	0.913452	0.370503	0.234527	0.0241171	0.446077	0.00207138	0.155424	0.669884	0.319235	0.00847783	0.00806662	0	0.023606	0.0001	0.263228	0.618026	0.403546	0.226871	0.338003	0.364588	0.243693	0.376466	0.382758	0.0544122
	Pro	0.00466165	0.502045	0.674207	0.452126	0.0880687	0.0133178	0.0379494	0.610233	0.128497	0.977808	0.0336024	0.562741	0.0737482	0.0211082	0.00957605	0.00552369	0.264141	0.0185938	0.000100429	0.023606	0	0.00560238	0.452408	0.819286	0.912583	0.701278	0.499489	0.899971	0.602239	0.689823	0.51535	0.39914
	Ser	0.0470631	0.970967	0.0412285	0.0294965	0.0167972	0.0102858	0.00300003	0.0177819	0.934619	0.311401	0.0199593	0.0247344	0.7749	0.00749103	0.0760504	0.884901	0.366833	0.000740008	0.0001	0.0001	0.00560238	0	0.530299	0.12208	0.133511	0.141109	0.0879482	0.0733004	0.0716142	0.124345	0.0531614	0.19026
	Serotonin	0.6818	0.707513	0.854352	0.957632	0.654472	0.444611	0.233277	0.174415	0.358212	0.612116	0.216613	0.653558	0.547768	0.0365039	0.0226679	0.990014	0.296247	0.520683	0.542539	0.263228	0.452408	0.530299	0	0.206883	0.117385	0.0797108	0.037692	0.223431	0.0172025	0.0908314	0.0963521	0.137853
	PC aa C34:3	0.0929751	0.424612	0.00194389	0.0352351	0.000216553	0.0245864	0.000358225	0.00580297	0.137764	0.0142003	0.00621511	0.0403389	0.138476	0.756429	0.439505	0.316857	0.00683898	0.323571	0.185962	0.618026	0.819286	0.12208	0.206883	0	0.0001	0.0001	0.0001	0.0001	0.0001	0.0001	0.0001	0.402113
	PC aa C34:4	0.294431	0.258709	0.0151994	0.103533	0.00287517	0.484125	0.112863	0.0988734	0.239873	0.00502453	0.0220851	0.23252	0.137323	0.897224	0.488924	0.218427	0.0385404	0.584397	0.26208	0.403546	0.912583	0.133511	0.117385	0.0001	0	0.0001	0.0001	0.0001	0.0001	0.0001	0.0001	0.572681
	PC ae C30:1	0.169648	0.23634	0.0170726	0.143234	0.0101483	0.107865	0.0229248	0.132549	0.472861	0.00965379	0.0225166	0.175685	0.147985	0.996403	0.528968	0.43434	0.0100674	0.292634	0.061819	0.226871	0.701278	0.141109	0.0797108	0.0001	0.0001	0	0.0001	0.0001	0.0001	0.0001	0.0001	0.922249
	PC ae C32:2	0.0436637	0.382053	0.0203292	0.112803	0.00358722	0.0131638	0.00240032	0.0100046	0.614597	0.0978751	0.00361757	0.389687	0.284719	0.820542	0.377463	0.746851	0.0291786	0.179004	0.0302918	0.338003	0.499489	0.0879482	0.037692	0.0001	0.0001	0.0001	0	0.0001	0.0001	0.0001	0.0001	0.994503
	PC ae C34:2	0.0383865	0.759106	0.00203142	0.0340305	0.000108716	0.00672728	0.00029612	0.00930478	0.467776	0.0212376	0.00150861	0.029615	0.171735	0.488503	0.813315	0.320357	0.000796831	0.234689	0.0948146	0.364588	0.899971	0.0733004	0.223431	0.0001	0.0001	0.0001	0.0001	0	0.0001	0.0001	0.0001	0.698909
	PC ae C34:3	0.0230992	0.131605	0.00651194	0.0879505	0.0001059	0.0392839	0.00110921	0.00678921	0.524402	0.0286108	0.000245011	0.123631	0.325777	0.842643	0.115002	0.681815	0.00317829	0.169613	0.0985945	0.243693	0.602239	0.0716142	0.0172025	0.0001	0.0001	0.0001	0.0001	0.0001	0	0.0001	0.0001	0.366916
	PC ae C36:4	0.116985	0.212236	0.00218903	0.0582377	0.00041628	0.12772	0.00573594	0.0239091	0.199546	0.00880117	0.00424907	0.0622102	0.153877	0.761776	0.320003	0.301185	0.00451091	0.373813	0.121682	0.376466	0.689823	0.124345	0.0908314	0.0001	0.0001	0.0001	0.0001	0.0001	0.0001	0	0.0001	0.555516
	PC ae C36:5	0.01041	0.340119	0.00464378	0.176908	0.0001	0.0161035	0.000270139	0.00378317	0.399897	0.0599015	0.000486494	0.255118	0.272586	0.92267	0.0673622	0.957573	0.0264304	0.295285	0.0138927	0.382758	0.51535	0.0531614	0.0963521	0.0001	0.0001	0.0001	0.0001	0.0001	0.0001	0.0001	0	0.4747
	SM C26:1	0.784653	0.846813	0.978316	0.583971	0.260319	0.833552	0.680107	0.16616	0.411464	0.10041	0.843583	0.329789	0.909591	0.174083	0.00577415	0.520463	0.4844	0.456694	0.775705	0.0544122	0.39914	0.19026	0.137853	0.402113	0.572681	0.922249	0.994503	0.698909	0.366916	0.555516	0.4747	0
	Coefficients de détermination (Pearson) :
	Variables	Betaine	Creatinine	dimethylsulfone	Formate	Glucose	Glutamine	Methionine	Isoleucine	lactate	leucine	Valine	Stachydrine	Pyrrolidine	L-alpha-Amino-1H-pyrrole-1-hexanoic acid	Trihydroxy-cholanoic acids and derivates	PC(14:0/0:0)	LysoPC(18:2(9Z,12Z))	Arg	Asn	Gly	Pro	Ser	Serotonin	PC aa C34:3	PC aa C34:4	PC ae C30:1	PC ae C32:2	PC ae C34:2	PC ae C34:3	PC ae C36:4	PC ae C36:5	SM C26:1
	Betaine	1	0.000520122	0.0113149	0.00799175	0.629266	0.695843	0.610774	0.330805	0.0529155	0.0718925	0.843075	0.0169877	0.0789362	2.3561e-07	0.100424	0.324852	0.0161001	0.0886427	0.403336	0.0235539	0.299185	0.160669	0.00744166	0.117826	0.0476657	0.0803762	0.165366	0.173417	0.204851	0.103414	0.25284	0.00331238
	Creatinine	0.000520122	1	0.078034	0.0300869	6.10567e-07	0.00568656	0.0226395	0.000643818	0.127147	0.0599899	1.9889e-06	0.00258851	0.0964257	0.0016091	0.0187325	0.0575041	0.0129256	0.000156394	0.0194255	0.00314325	0.0198223	5.88548e-05	0.00623546	0.0279282	0.0550995	0.0604006	0.0333791	0.00416964	0.0960662	0.0667987	0.0396243	0.00165693
	dimethylsulfone	0.0113149	0.078034	1	0.465901	0.108278	0.0528857	0.138924	0.254382	0.0242548	0.0514762	0.0748833	0.519376	0.390406	0.0422756	0.00983645	0.16358	0.349343	0.0590913	0.00929486	0.107519	0.00782145	0.168957	0.00149617	0.347083	0.230281	0.223268	0.212662	0.344737	0.280167	0.34074	0.299401	3.28262e-05
	Formate	0.00799175	0.0300869	0.465901	1	0.0175764	0.0136298	0.0499088	0.170235	0.0442744	0.0613689	0.00788343	0.44345	0.20879	0.0224052	0.00085057	0.231143	0.168528	0.06758	0.00080724	0.0931692	0.0248049	0.18979	0.000125395	0.178756	0.111068	0.0908074	0.105692	0.18092	0.121322	0.147285	0.077814	0.0132351
	Glucose	0.629266	6.10567e-07	0.108278	0.0175764	1	0.361653	0.55312	0.347992	3.35132e-05	0.0491041	0.731528	0.0412616	0.00613351	0.00287006	0.15764	0.0904023	0.0601484	0.0849522	0.344422	0.032209	0.121238	0.224251	0.00886075	0.455151	0.325987	0.254341	0.313818	0.4856	0.486728	0.424764	0.581626	0.0547388
	Glutamine	0.695843	0.00568656	0.0528857	0.0136298	0.361653	1	0.802432	0.423548	0.0447263	0.0558984	0.549934	5.10901e-05	0.0442796	0.00387437	0.0526236	0.167274	0.119547	0.199726	0.388122	0.0828562	0.238207	0.253548	0.0256295	0.20102	0.021517	0.108497	0.238902	0.278296	0.171975	0.0979326	0.226799	0.00196035
	Methionine	0.610774	0.0226395	0.138924	0.0499088	0.55312	0.802432	1	0.413742	9.55246e-05	0.00288883	0.571395	0.0334584	0.00863853	0.0224117	0.160545	0.0762523	0.133989	0.253598	0.427454	0.0784261	0.174132	0.323663	0.0611715	0.43188	0.105659	0.205315	0.335784	0.440787	0.376354	0.287432	0.445037	0.00752538
	Isoleucine	0.330805	0.000643818	0.254382	0.170235	0.347992	0.423548	0.413742	1	0.00539451	0.0645983	0.470209	0.0631861	0.0280424	0.00153627	0.141917	0.0101464	0.258592	0.0331743	0.0777879	0.130041	0.0114788	0.220802	0.0786807	0.286769	0.11396	0.0956213	0.255182	0.259444	0.277768	0.202736	0.310868	0.08165
	lactate	0.0529155	0.127147	0.0242548	0.0442744	3.35132e-05	0.0447263	9.55246e-05	0.00539451	1	0.214933	0.00613851	0.0431386	0.0255527	0.0701904	0.00191592	0.195516	0.00220164	0.0746837	0.0434751	0.000524738	0.0975548	0.000298981	0.0368114	0.0932227	0.0595255	0.0226348	0.011202	0.0231532	0.017844	0.0705052	0.0309949	0.029527
	leucine	0.0718925	0.0599899	0.0514762	0.0613689	0.0491041	0.0558984	0.00288883	0.0645983	0.214933	1	0.00961076	0.202814	0.0348742	0.0317048	0.00299993	0.131932	0.0217321	0.026559	0.017767	0.0350049	3.43823e-05	0.0445073	0.0113588	0.234365	0.294954	0.257282	0.114597	0.209993	0.191676	0.262702	0.145513	0.112991
	Valine	0.843075	1.9889e-06	0.0748833	0.00788343	0.731528	0.549934	0.571395	0.470209	0.00613851	0.00961076	1	0.00309393	0.014714	5.71806e-05	0.109278	0.122696	0.07412	0.0595241	0.305452	0.0608555	0.181707	0.213781	0.0655776	0.282845	0.207601	0.206416	0.313352	0.36045	0.449524	0.304389	0.417294	0.00172839
	Stachydrine	0.0169877	0.00258851	0.519376	0.44345	0.0412616	5.10901e-05	0.0334584	0.0631861	0.0431386	0.202814	0.00309393	1	0.276743	0.00105272	8.44557e-05	0.136003	0.214919	0.174932	0.00802298	0.202204	0.0147737	0.200651	0.00891078	0.17032	0.0613637	0.0782374	0.0323407	0.189542	0.0999622	0.143132	0.0559138	0.0413186
	Pyrrolidine	0.0789362	0.0964257	0.390406	0.20879	0.00613351	0.0442796	0.00863853	0.0280424	0.0255527	0.0348742	0.014714	0.276743	1	0.00495475	0.0713269	0.27978	0.144857	0.0128978	0.0858011	0.025467	0.132415	0.00362714	0.0159266	0.0929026	0.093422	0.0887871	0.049575	0.0796279	0.0419948	0.0863755	0.0520739	0.000572782
	L-alpha-Amino-1H-pyrrole-1-hexanoic acid	2.3561e-07	0.0016091	0.0422756	0.0224052	0.00287006	0.00387437	0.0224117	0.00153627	0.0701904	0.0317048	5.71806e-05	0.00105272	0.00495475	1	0.144638	5.53256e-05	0.0882677	0.0630339	0.198971	0.343697	0.210367	0.272084	0.176553	0.00426569	0.000741083	9.03136e-07	0.00228392	0.0210937	0.00174949	0.00407507	0.000418596	0.0787973
	Trihydroxy-cholanoic acids and derivates	0.100424	0.0187325	0.00983645	0.00085057	0.15764	0.0526236	0.160545	0.141917	0.00191592	0.00299993	0.109278	8.44557e-05	0.0713269	0.144638	1	0.135578	0.00148067	0.084747	0.145412	0.0857586	0.257757	0.130478	0.206006	0.0262016	0.0210532	0.0174575	0.0340171	0.00247488	0.104483	0.0429869	0.138121	0.287053
	PC(14:0/0:0)	0.324852	0.0575041	0.16358	0.231143	0.0904023	0.167274	0.0762523	0.0101464	0.195516	0.131932	0.122696	0.136003	0.27978	5.53256e-05	0.135578	1	0.0559816	0.0546394	0.140453	0.0080426	0.28958	0.000930675	6.95995e-06	0.0435371	0.0650795	0.0267905	0.00461907	0.0429255	0.0074409	0.0463824	0.000125747	0.018182
	LysoPC(18:2(9Z,12Z))	0.0161001	0.0129256	0.349343	0.168528	0.0601484	0.119547	0.133989	0.258592	0.00220164	0.0217321	0.07412	0.214919	0.144857	0.0882677	0.00148067	0.0559816	1	0.0142164	0.00329475	0.0431206	0.0538928	0.0355358	0.047317	0.277347	0.173168	0.254813	0.19046	0.393078	0.320496	0.301034	0.196569	0.0214902
	Arg	0.0886427	0.000156394	0.0590913	0.06758	0.0849522	0.199726	0.253598	0.0331743	0.0746837	0.026559	0.0595241	0.174932	0.0128978	0.0630339	0.084747	0.0546394	0.0142164	1	0.457932	0.264889	0.218093	0.396764	0.018163	0.0423713	0.0132053	0.0480131	0.0770954	0.0608146	0.0803889	0.0345321	0.0475014	0.0243139
	Asn	0.403336	0.0194255	0.00929486	0.00080724	0.344422	0.388122	0.427454	0.0777879	0.0434751	0.017767	0.305452	0.00802298	0.0858011	0.198971	0.145412	0.140453	0.00329475	0.457932	1	0.267786	0.489001	0.546795	0.0163428	0.0747741	0.0543472	0.143529	0.188143	0.116594	0.114137	0.100954	0.235678	0.00360059
	Gly	0.0235539	0.00314325	0.107519	0.0931692	0.032209	0.0828562	0.0784261	0.130041	0.000524738	0.0350049	0.0608555	0.202204	0.025467	0.343697	0.0857586	0.0080426	0.0431206	0.264889	0.267786	1	0.20352	0.717758	0.0540936	0.0109875	0.0305254	0.0628217	0.0399659	0.0358642	0.058596	0.0341572	0.0332819	0.151559
	Pro	0.299185	0.0198223	0.00782145	0.0248049	0.121238	0.238207	0.174132	0.0114788	0.0975548	3.43823e-05	0.181707	0.0147737	0.132415	0.210367	0.257757	0.28958	0.0538928	0.218093	0.489001	0.20352	1	0.288774	0.0247744	0.00231652	0.000535363	0.00651681	0.020058	0.000701807	0.0119968	0.00705217	0.0186274	0.031093
	Ser	0.160669	5.88548e-05	0.168957	0.18979	0.224251	0.253548	0.323663	0.220802	0.000298981	0.0445073	0.213781	0.200651	0.00362714	0.272084	0.130478	0.000930675	0.0355358	0.396764	0.546795	0.717758	0.288774	1	0.017346	0.10075	0.0951716	0.091734	0.121324	0.132798	0.134265	0.0996027	0.15302	0.0733873
	Serotonin	0.00744166	0.00623546	0.00149617	0.000125395	0.00886075	0.0256295	0.0611715	0.0786807	0.0368114	0.0113588	0.0655776	0.00891078	0.0159266	0.176553	0.206006	6.95995e-06	0.047317	0.018163	0.0163428	0.0540936	0.0247744	0.017346	1	0.0683312	0.103201	0.127516	0.174556	0.0637298	0.222809	0.119294	0.115583	0.0931825
	PC aa C34:3	0.117826	0.0279282	0.347083	0.178756	0.455151	0.20102	0.43188	0.286769	0.0932227	0.234365	0.282845	0.17032	0.0929026	0.00426569	0.0262016	0.0435371	0.277347	0.0423713	0.0747741	0.0109875	0.00231652	0.10075	0.0683312	1	0.608258	0.529106	0.66541	0.846882	0.70759	0.777543	0.734824	0.030709
	PC aa C34:4	0.0476657	0.0550995	0.230281	0.111068	0.325987	0.021517	0.105659	0.11396	0.0595255	0.294954	0.207601	0.0613637	0.093422	0.000741083	0.0210532	0.0650795	0.173168	0.0132053	0.0543472	0.0305254	0.000535363	0.0951716	0.103201	0.608258	1	0.683245	0.719758	0.559918	0.747648	0.776965	0.697472	0.0140396
	PC ae C30:1	0.0803762	0.0604006	0.223268	0.0908074	0.254341	0.108497	0.205315	0.0956213	0.0226348	0.257282	0.206416	0.0782374	0.0887871	9.03136e-07	0.0174575	0.0267905	0.254813	0.0480131	0.143529	0.0628217	0.00651681	0.091734	0.127516	0.529106	0.683245	1	0.799487	0.677983	0.67899	0.779589	0.732284	0.000423182
	PC ae C32:2	0.165366	0.0333791	0.212662	0.105692	0.313818	0.238902	0.335784	0.255182	0.011202	0.114597	0.313352	0.0323407	0.049575	0.00228392	0.0340171	0.00461907	0.19046	0.0770954	0.188143	0.0399659	0.020058	0.121324	0.174556	0.66541	0.719758	0.799487	1	0.648092	0.701669	0.707811	0.788984	2.10929e-06
	PC ae C34:2	0.173417	0.00416964	0.344737	0.18092	0.4856	0.278296	0.440787	0.259444	0.0231532	0.209993	0.36045	0.189542	0.0796279	0.0210937	0.00247488	0.0429255	0.393078	0.0608146	0.116594	0.0358642	0.000701807	0.132798	0.0637298	0.846882	0.559918	0.677983	0.648092	1	0.709843	0.772741	0.691379	0.00662552
	PC ae C34:3	0.204851	0.0960662	0.280167	0.121322	0.486728	0.171975	0.376354	0.277768	0.017844	0.191676	0.449524	0.0999622	0.0419948	0.00174949	0.104483	0.0074409	0.320496	0.0803889	0.114137	0.058596	0.0119968	0.134265	0.222809	0.70759	0.747648	0.67899	0.701669	0.709843	1	0.852729	0.760064	0.0355237
	PC ae C36:4	0.103414	0.0667987	0.34074	0.147285	0.424764	0.0979326	0.287432	0.202736	0.0705052	0.262702	0.304389	0.143132	0.0863755	0.00407507	0.0429869	0.0463824	0.301034	0.0345321	0.100954	0.0341572	0.00705217	0.0996027	0.119294	0.777543	0.776965	0.779589	0.707811	0.772741	0.852729	1	0.844967	0.0153228
	PC ae C36:5	0.25284	0.0396243	0.299401	0.077814	0.581626	0.226799	0.445037	0.310868	0.0309949	0.145513	0.417294	0.0559138	0.0520739	0.000418596	0.138121	0.000125747	0.196569	0.0475014	0.235678	0.0332819	0.0186274	0.15302	0.115583	0.734824	0.697472	0.732284	0.788984	0.691379	0.760064	0.844967	1	0.0224493
	SM C26:1	0.00331238	0.00165693	3.28262e-05	0.0132351	0.0547388	0.00196035	0.00752538	0.08165	0.029527	0.112991	0.00172839	0.0413186	0.000572782	0.0787973	0.287053	0.018182	0.0214902	0.0243139	0.00360059	0.151559	0.031093	0.0733873	0.0931825	0.030709	0.0140396	0.000423182	2.10929e-06	0.00662552	0.0355237	0.0153228	0.0224493	1
	Treshold 0.5
	Variables	Betaine	Creatinine	dimethylsulfone	Formate	Glucose	Glutamine	Methionine	Isoleucine	lactate	leucine	Valine	Stachydrine	Pyrrolidine	L-alpha-Amino-1H-pyrrole-1-hexanoic acid	Trihydroxy-cholanoic acids and derivates	PC(14:0/0:0)	LysoPC(18:2(9Z,12Z))	Arg	Asn	Gly	Pro	Ser	Serotonin	PC aa C34:3	PC aa C34:4	PC ae C30:1	PC ae C32:2	PC ae C34:2	PC ae C34:3	PC ae C36:4	PC ae C36:5	SM C26:1
	Betaine	1				0.793263	-0.834172	-0.78152	0.575157			0.918191					-0.569958			-0.635087		-0.546978										0.502832
	Creatinine		1
	dimethylsulfone			1	0.682569				-0.504363				0.720677	-0.624825				-0.591052							-0.589137				-0.587143	-0.529308	-0.58373	-0.547176
	Formate			0.682569	1								0.66592
	Glucose	0.793263				1	-0.601376	-0.743721	0.589909			0.855294								-0.586875					0.674649	0.570953	0.504323	0.560195	0.69685	0.697659	0.651739	0.762644
	Glutamine	-0.834172				-0.601376	1	0.895785	-0.650806			-0.741575								0.622994			0.503536						-0.527537
	Methionine	-0.78152				-0.743721	0.895785	1	-0.643228			-0.755907							0.503585	0.6538			0.568914		-0.657176			-0.579469	-0.663918	-0.613477	-0.536127	-0.667111
	Isoleucine	0.575157		-0.504363		0.589909	-0.650806	-0.643228	1			0.685718						0.508519							0.535508			0.505155	0.509356	0.527037		0.557555
	lactate									1
	leucine										1															-0.543097	-0.507229				-0.512545
	Valine	0.918191				0.855294	-0.741575	-0.755907	0.685718			1								-0.552677					0.531831			0.559778	0.600375	0.670466	0.551714	0.645983
	Stachydrine			0.720677	0.66592								1	-0.526064
	Pyrrolidine			-0.624825									-0.526064	1			0.528943
	L-alpha-Amino-1H-pyrrole-1-hexanoic acid														1						0.586257		0.521617
	Trihydroxy-cholanoic acids and derivates															1						0.507697											0.535773
	PC(14:0/0:0)	-0.569958												0.528943			1					0.538126
	LysoPC(18:2(9Z,12Z))			-0.591052					0.508519									1							0.526638		0.50479		0.626959	0.566124	0.548666
	Arg							0.503585											1	0.676706	0.514674		0.629892
	Asn	-0.635087				-0.586875	0.622994	0.6538				-0.552677							0.676706	1	0.51748	0.699286	0.739456
	Gly														0.586257				0.514674	0.51748	1		0.847206
	Pro	-0.546978														0.507697	0.538126			0.699286		1	0.537377
	Ser						0.503536	0.568914							0.521617				0.629892	0.739456	0.847206	0.537377	1
	Serotonin																							1
	PC aa C34:3			-0.589137		0.674649		-0.657176	0.535508			0.531831						0.526638							1	0.779909	0.727397	0.815726	0.920262	0.841183	0.881784	0.857219
	PC aa C34:4					0.570953					-0.543097														0.779909	1	0.826586	0.848386	0.748277	0.864666	0.881456	0.835148
	PC ae C30:1					0.504323					-0.507229							0.50479							0.727397	0.826586	1	0.894141	0.823397	0.824009	0.882943	0.855736
	PC ae C32:2					0.560195		-0.579469	0.505155			0.559778													0.815726	0.848386	0.894141	1	0.805042	0.837657	0.841315	0.888248
	PC ae C34:2			-0.587143		0.69685	-0.527537	-0.663918	0.509356			0.600375						0.626959							0.920262	0.748277	0.823397	0.805042	1	0.842522	0.879057	0.831492
	PC ae C34:3			-0.529308		0.697659		-0.613477	0.527037			0.670466						0.566124							0.841183	0.864666	0.824009	0.837657	0.842522	1	0.923433	0.871817
	PC ae C36:4			-0.58373		0.651739		-0.536127			-0.512545	0.551714						0.548666							0.881784	0.881456	0.882943	0.841315	0.879057	0.923433	1	0.919221
	PC ae C36:5	0.502832		-0.547176		0.762644		-0.667111	0.557555			0.645983													0.857219	0.835148	0.855736	0.888248	0.831492	0.871817	0.919221	1
	SM C26:1															0.535773																	1
	Threshold 0.6
	Variables	Betaine	Creatinine	dimethylsulfone	Formate	Glucose	Glutamine	Methionine	Isoleucine	lactate	leucine	Valine	Stachydrine	Pyrrolidine	L-alpha-Amino-1H-pyrrole-1-hexanoic acid	Trihydroxy-cholanoic acids and derivates	PC(14:0/0:0)	LysoPC(18:2(9Z,12Z))	Arg	Asn	Gly	Pro	Ser	Serotonin	PC aa C34:3	PC aa C34:4	PC ae C30:1	PC ae C32:2	PC ae C34:2	PC ae C34:3	PC ae C36:4	PC ae C36:5	SM C26:1
	Betaine	1				0.793263	-0.834172	-0.78152				0.918191								-0.635087
	Creatinine		1
	dimethylsulfone			1	0.682569								0.720677	-0.624825
	Formate			0.682569	1								0.66592
	Glucose	0.793263				1	-0.601376	-0.743721				0.855294													0.674649				0.69685	0.697659	0.651739	0.762644
	Glutamine	-0.834172				-0.601376	1	0.895785	-0.650806			-0.741575								0.622994
	Methionine	-0.78152				-0.743721	0.895785	1	-0.643228			-0.755907								0.6538					-0.657176				-0.663918	-0.613477		-0.667111
	Isoleucine						-0.650806	-0.643228	1			0.685718
	lactate									1
	leucine										1
	Valine	0.918191				0.855294	-0.741575	-0.755907	0.685718			1																	0.600375	0.670466		0.645983
	Stachydrine			0.720677	0.66592								1
	Pyrrolidine			-0.624825										1
	L-alpha-Amino-1H-pyrrole-1-hexanoic acid														1
	Trihydroxy-cholanoic acids and derivates															1
	PC(14:0/0:0)																1
	LysoPC(18:2(9Z,12Z))																	1											0.626959
	Arg																		1	0.676706			0.629892
	Asn	-0.635087					0.622994	0.6538											0.676706	1		0.699286	0.739456
	Gly																				1		0.847206
	Pro																			0.699286		1
	Ser																		0.629892	0.739456	0.847206		1
	Serotonin																							1
	PC aa C34:3					0.674649		-0.657176																	1	0.779909	0.727397	0.815726	0.920262	0.841183	0.881784	0.857219
	PC aa C34:4																								0.779909	1	0.826586	0.848386	0.748277	0.864666	0.881456	0.835148
	PC ae C30:1																								0.727397	0.826586	1	0.894141	0.823397	0.824009	0.882943	0.855736
	PC ae C32:2																								0.815726	0.848386	0.894141	1	0.805042	0.837657	0.841315	0.888248
	PC ae C34:2					0.69685		-0.663918				0.600375						0.626959							0.920262	0.748277	0.823397	0.805042	1	0.842522	0.879057	0.831492
	PC ae C34:3					0.697659		-0.613477				0.670466													0.841183	0.864666	0.824009	0.837657	0.842522	1	0.923433	0.871817
	PC ae C36:4					0.651739																			0.881784	0.881456	0.882943	0.841315	0.879057	0.923433	1	0.919221
	PC ae C36:5					0.762644		-0.667111				0.645983													0.857219	0.835148	0.855736	0.888248	0.831492	0.871817	0.919221	1
	SM C26:1																																1
	Threshold 0.7
	Variables	Betaine	Creatinine	dimethylsulfone	Formate	Glucose	Glutamine	Methionine	Isoleucine	lactate	leucine	Valine	Stachydrine	Pyrrolidine	L-alpha-Amino-1H-pyrrole-1-hexanoic acid	Trihydroxy-cholanoic acids and derivates	PC(14:0/0:0)	LysoPC(18:2(9Z,12Z))	Arg	Asn	Gly	Pro	Ser	Serotonin	PC aa C34:3	PC aa C34:4	PC ae C30:1	PC ae C32:2	PC ae C34:2	PC ae C34:3	PC ae C36:4	PC ae C36:5	SM C26:1
	Betaine	1				0.793263	-0.834172	-0.78152				0.918191
	Creatinine		1
	dimethylsulfone			1									0.720677
	Formate				1
	Glucose	0.793263				1		-0.743721				0.855294																				0.762644
	Glutamine	-0.834172					1	0.895785				-0.741575
	Methionine	-0.78152				-0.743721	0.895785	1				-0.755907
	Isoleucine								1
	lactate									1
	leucine										1
	Valine	0.918191				0.855294	-0.741575	-0.755907				1
	Stachydrine			0.720677									1
	Pyrrolidine													1
	L-alpha-Amino-1H-pyrrole-1-hexanoic acid														1
	Trihydroxy-cholanoic acids and derivates															1
	PC(14:0/0:0)																1
	LysoPC(18:2(9Z,12Z))																	1
	Arg																		1
	Asn																			1			0.739456
	Gly																				1		0.847206
	Pro																					1
	Ser																			0.739456	0.847206		1
	Serotonin																							1
	PC aa C34:3																								1	0.779909	0.727397	0.815726	0.920262	0.841183	0.881784	0.857219
	PC aa C34:4																								0.779909	1	0.826586	0.848386	0.748277	0.864666	0.881456	0.835148
	PC ae C30:1																								0.727397	0.826586	1	0.894141	0.823397	0.824009	0.882943	0.855736
	PC ae C32:2																								0.815726	0.848386	0.894141	1	0.805042	0.837657	0.841315	0.888248
	PC ae C34:2																								0.920262	0.748277	0.823397	0.805042	1	0.842522	0.879057	0.831492
	PC ae C34:3																								0.841183	0.864666	0.824009	0.837657	0.842522	1	0.923433	0.871817
	PC ae C36:4																								0.881784	0.881456	0.882943	0.841315	0.879057	0.923433	1	0.919221
	PC ae C36:5					0.762644																			0.857219	0.835148	0.855736	0.888248	0.831492	0.871817	0.919221	1
	SM C26:1																																1

## Sheet: Supplementary Table S7
Supplementary Table S7. Logistic regresssions and models
Name	Model	AIC
Best model (3 variables max)	Group_prediction= 1 / (1 + exp(-(402,71-21828,05*dimethylsulfone-9,23E-03*L-alpha-Amino-1H-pyrrole-1-hexanoic acid)))	8
Best model (4 variables max)	Group_prediction = 1 / (1 + exp(-(1944,18-1,01*Trihydroxy-cholanoic acids and derivates-13,41*Ser+283,35*PC ae C36:5+3389,17*SM C26:1)))	12
Best model (5 variables max)	Group_prediction = 1 / (1 + exp(-(400,64+7,70*Arg-11,40*Ser-71,21*Serotonin+78,21*PC ae C36:5-204,56*SM C26:1)))	14
Best model (6 variables max)	Group_prediction = 1 / (1 + exp(-(400,64+7,70*Arg-11,40*Ser-71,21*Serotonin+78,21*PC ae C36:5-204,56*SM C26:1)))	14
Best model (7 variables max)	Group_prediction = 1 / (1 + exp(-(363,92+7,85*Arg+0,26*Pro-11,69*Ser-70,81*Serotonin+84,06*PC ae C36:5-193,48*SM C26:1)))	16
Best model (8 variables max)	Group_prediction = 1 / (1 + exp(-(521,64+7,52*Arg-0,81*Pro-10,85*Ser-74,42*Serotonin+62,98*PC ae C36:5-245,37*SM C26:1)))	16
Best model (9 variables max)	Group_prediction = 1 / (1 + exp(-(402,36+7,72*Arg-1,82E-02*Pro-11,42*Ser-71,36*Serotonin+78,24*PC ae C36:5-205,86*SM C26:1)))	16
Forward stepwise	Group_prediction = 1 / (1 + exp(-(5846,80-227837,61*dimethylsulfone-29,59*Ser-267,80*Serotonin)))	8
Backward stepwise	Group_prediction = 1 / (1 + exp(-(209,43-17993,55*Creatinine-6617,04*dimethylsulfone+16773,90*Formate-18562,71*Methionine+715,82*lactate+211,88*Valine+2,99E-06*Pyrrolidine-1,27E-03*L-alpha-Amino-1H-pyrrole-1-hexanoic acid-3,61E-03*Trihydroxy-cholanoic acids and derivates+2E-05*PC(14:0/0:0)-3,53E-05*LysoPC(18:2(9Z,12Z))+0,25*Arg+3,78E-02*Pro-0,20*Ser-3,38*Serotonin-2,94*PC ae C36:5-30,28*SM C26:1)…	36

## Sheet: Supplementary Table S8
Supplementary Table S8. Ingredient,chemical composition and nutritional value of the diet
Premix	Control (%)	Treated (%)
Beet syrup	6
Sunflower oil	16
Maize flour	75
additif (placebo/active chemical)	3 (placebo)	3 (active chemical)
Final ration	Control (%)	Treated(%)
Corn silage	35
Concentrate (INRA)	21
hay	30
Soya meal	12
Pré-mix	2
UFL	0.91
MG	28
PDIN g/kg MS	105
PDIE g/kg MS	104
MAT g/kg MS	150
NDF g/kg MS	435
starch g/kg MS	178.4
(PDIN-PDIE)/UFL	1.099

## Sheet: Supplementary Table 9
Supplementary Table S9. NMR raw data
Animal	Treatment	9.99499989	9.98499966	9.97499943	9.96500015	9.95499992	9.94499969	9.93499947	9.92500019	9.91499996	9.90499973	9.89499950	9.88500023	9.87500000	9.86499977	9.85499954	9.84500027	9.83500004	9.82499981	9.81499958	9.80500031	9.79500008	9.78499985	9.77499962	9.76500034	9.75500011	9.74499989	9.73499966	9.72499943	9.71500015	9.70499992	9.69499969	9.68499947	9.67500019	9.66499996	9.65499973	9.64499950	9.63500023	9.62500000	9.61499977	9.60499954	9.59500027	9.58500004	9.57499981	9.56499958	9.55500031	9.54500008	9.53499985	9.52499962
2014150	Treated	0.00001398	0.00001565	0.00001937	0.00001551	0.00001766	0.00001005	0.00001516	0.00002052	0.00002418	0.00002090	0.00001708	0.00002026	0.00001797	0.00001619	0.00002508	0.00001393	0.00001633	0.00001851	0.00001558	0.00002055	0.00002429	0.00001075	0.00001967	0.00001776	0.00001622	0.00001306	0.00001347	0.00001322	0.00001762	0.00001894	0.00001868	0.00002417	0.00001219	0.00002191	0.00001717	0.00001359	0.00001203	0.00002138	0.00002374	0.00001848	0.00001270	0.00001328	0.00001379	0.00001575	0.00001722	0.00002259	0.00001919	0.00001049
2014151	Treated	0.00001561	0.00001270	0.00001510	0.00000960	0.00001474	0.00001046	0.00001601	0.00001237	0.00001176	0.00001608	0.00001454	0.00001769	0.00001663	0.00001561	0.00001334	0.00001374	0.00001460	0.00001595	0.00001043	0.00001149	0.00001251	0.00001112	0.00001318	0.00001850	0.00001140	0.00001723	0.00001680	0.00001185	0.00001358	0.00001413	0.00001248	0.00001509	0.00001301	0.00001114	0.00001099	0.00001381	0.00001987	0.00001545	0.00001188	0.00001362	0.00001689	0.00001240	0.00001632	0.00001856	0.00001499	0.00001698	0.00001637	0.00001482
2014152	Control	0.00001304	0.00001660	0.00001539	0.00001833	0.00001736	0.00001068	0.00001311	0.00001597	0.00001280	0.00001397	0.00002404	0.00001626	0.00000884	0.00001355	0.00001451	0.00001621	0.00001326	0.00001412	0.00001372	0.00001621	0.00001266	0.00002096	0.00001553	0.00001240	0.00000841	0.00001555	0.00001769	0.00001992	0.00001207	0.00001979	0.00001235	0.00001291	0.00001310	0.00001309	0.00001529	0.00001657	0.00001108	0.00001253	0.00001429	0.00001157	0.00001364	0.00001365	0.00001284	0.00001965	0.00001259	0.00001858	0.00001044	0.00001726
2014153	Control	0.00002051	0.00001348	0.00001150	0.00001477	0.00001378	0.00001713	0.00001314	0.00001646	0.00001487	0.00001132	0.00001184	0.00001158	0.00001443	0.00001562	0.00001500	0.00001634	0.00001190	0.00001052	0.00001647	0.00001171	0.00001533	0.00001645	0.00001533	0.00001826	0.00001042	0.00001450	0.00001588	0.00001267	0.00001768	0.00001283	0.00000936	0.00001840	0.00001890	0.00001669	0.00001610	0.00001061	0.00001471	0.00003095	0.00001109	0.00001257	0.00002110	0.00000969	0.00001565	0.00002318	0.00001346	0.00001169	0.00001726	0.00001034
2014155	Control	0.00001754	0.00001970	0.00001887	0.00001547	0.00001977	0.00001274	0.00001564	0.00001257	0.00001683	0.00001785	0.00001686	0.00001252	0.00001457	0.00001704	0.00002239	0.00001473	0.00001715	0.00001066	0.00001577	0.00001580	0.00002026	0.00000949	0.00001229	0.00001471	0.00002040	0.00001463	0.00001557	0.00001556	0.00001671	0.00001106	0.00002141	0.00001891	0.00001701	0.00002070	0.00001659	0.00001631	0.00002008	0.00001483	0.00001722	0.00001585	0.00001281	0.00001808	0.00001409	0.00001890	0.00002046	0.00001597	0.00001681	0.00001808
2014156	Treated	0.00001367	0.00001397	0.00001355	0.00001057	0.00001059	0.00001237	0.00001267	0.00001053	0.00000719	0.00001259	0.00001141	0.00001251	0.00001672	0.00001020	0.00001173	0.00001101	0.00001258	0.00000962	0.00001037	0.00001282	0.00001645	0.00001219	0.00001779	0.00002404	0.00001105	0.00000824	0.00001525	0.00001552	0.00001841	0.00001416	0.00001356	0.00001660	0.00001335	0.00001944	0.00000923	0.00001403	0.00001516	0.00001273	0.00002241	0.00000687	0.00000943	0.00001505	0.00001450	0.00001552	0.00001187	0.00001530	0.00001744	0.00001042
2014159	Treated	0.00002187	0.00001220	0.00001757	0.00001574	0.00001350	0.00001544	0.00001510	0.00001821	0.00001719	0.00001402	0.00001589	0.00001012	0.00001334	0.00001397	0.00000887	0.00001533	0.00001252	0.00001455	0.00001702	0.00002396	0.00001184	0.00000497	0.00001823	0.00002905	0.00001545	0.00001713	0.00001548	0.00001594	0.00001777	0.00001570	0.00001572	0.00001148	0.00001432	0.00001559	0.00001679	0.00001438	0.00001258	0.00001654	0.00001979	0.00001030	0.00002051	0.00001396	0.00001500	0.00001462	0.00001424	0.00001310	0.00001650	0.00001581
2014165	Treated	0.00001412	0.00001482	0.00001218	0.00001538	0.00002018	0.00001973	0.00001251	0.00001165	0.00001296	0.00001418	0.00001899	0.00001145	0.00001135	0.00001700	0.00001455	0.00001543	0.00001447	0.00000926	0.00001461	0.00002109	0.00001017	0.00001109	0.00000999	0.00001815	0.00001614	0.00001355	0.00000567	0.00001123	0.00001910	0.00001458	0.00001305	0.00002103	0.00001378	0.00001503	0.00001379	0.00001717	0.00001583	0.00001111	0.00001123	0.00001126	0.00001346	0.00001451	0.00001180	0.00001645	0.00002091	0.00001848	0.00001161	0.00001890
2014166	Control	0.00001594	0.00000948	0.00001818	0.00001342	0.00001175	0.00002074	0.00001209	0.00001243	0.00001497	0.00001171	0.00001077	0.00001882	0.00001135	0.00001229	0.00001403	0.00001200	0.00001228	0.00001103	0.00001362	0.00001284	0.00002429	0.00001240	0.00001259	0.00001702	0.00001283	0.00001349	0.00002227	0.00001439	0.00001465	0.00001394	0.00001627	0.00001627	0.00001477	0.00001722	0.00001077	0.00001266	0.00001668	0.00001415	0.00001316	0.00001306	0.00001117	0.00001708	0.00001175	0.00001323	0.00001397	0.00001004	0.00001785	0.00001342
2014167	Control	0.00001551	0.00001800	0.00002068	0.00001548	0.00001832	0.00001636	0.00001099	0.00001211	0.00001049	0.00001654	0.00001363	0.00000962	0.00001503	0.00001539	0.00001343	0.00002340	0.00001346	0.00001285	0.00001580	0.00001460	0.00001514	0.00001679	0.00001510	0.00000872	0.00001427	0.00001062	0.00001525	0.00001542	0.00001409	0.00000863	0.00001565	0.00001288	0.00001197	0.00001477	0.00001573	0.00001330	0.00001645	0.00001834	0.00001389	0.00001783	0.00001279	0.00000951	0.00000836	0.00001511	0.00000983	0.00001713	0.00002444	0.00001814
2014168	Control	0.00000997	0.00002065	0.00002021	0.00001852	0.00000942	0.00001135	0.00001613	0.00002809	0.00001928	0.00001453	0.00001840	0.00001276	0.00001421	0.00001707	0.00001622	0.00002429	0.00002361	0.00001374	0.00001584	0.00001967	0.00001366	0.00001794	0.00001709	0.00001742	0.00001821	0.00002089	0.00002199	0.00001614	0.00001930	0.00001679	0.00001053	0.00001461	0.00001629	0.00001619	0.00001321	0.00001988	0.00001572	0.00001821	0.00001447	0.00001472	0.00000990	0.00001347	0.00001548	0.00001747	0.00001416	0.00002121	0.00001215	0.00001605
2014170	Treated	0.00001457	0.00001965	0.00000840	0.00002123	0.00001638	0.00001635	0.00001120	0.00001281	0.00001251	0.00001928	0.00001401	0.00002736	0.00001924	0.00001093	0.00001598	0.00001262	0.00001877	0.00001804	0.00001758	0.00001500	0.00001800	0.00001858	0.00001737	0.00001932	0.00002116	0.00001495	0.00001048	0.00001465	0.00001034	0.00001803	0.00001038	0.00001315	0.00001500	0.00001720	0.00001145	0.00001254	0.00001228	0.00001335	0.00001761	0.00001619	0.00001283	0.00001774	0.00002081	0.00001348	0.00001049	0.00002183	0.00002426	0.00002825
2014172	Control	0.00001500	0.00001443	0.00001879	0.00001217	0.00001137	0.00001740	0.00001247	0.00001498	0.00001291	0.00001158	0.00001378	0.00001400	0.00001765	0.00002230	0.00001607	0.00001430	0.00001253	0.00001359	0.00001594	0.00001406	0.00001738	0.00001482	0.00001137	0.00001029	0.00001517	0.00000975	0.00001121	0.00001402	0.00001133	0.00001635	0.00002085	0.00002049	0.00001735	0.00001497	0.00001673	0.00001517	0.00001433	0.00001084	0.00001595	0.00001501	0.00001032	0.00001818	0.00001397	0.00000955	0.00001632	0.00001324	0.00000611	0.00000849
2014178	Treated	0.00001486	0.00001509	0.00001473	0.00001258	0.00001516	0.00001539	0.00001502	0.00000782	0.00001145	0.00001509	0.00000970	0.00001167	0.00001367	0.00001663	0.00001337	0.00001418	0.00000916	0.00001605	0.00001366	0.00001450	0.00001516	0.00001186	0.00001122	0.00001579	0.00001576	0.00001590	0.00001176	0.00000927	0.00001669	0.00001446	0.00000866	0.00002080	0.00001219	0.00001196	0.00001292	0.00001863	0.00001441	0.00000993	0.00001458	0.00001393	0.00001726	0.00000913	0.00001417	0.00001273	0.00001732	0.00001816	0.00001104	0.00000956
2014180	Treated	0.00001864	0.00002021	0.00001612	0.00001459	0.00001981	0.00001424	0.00001134	0.00001141	0.00001192	0.00002094	0.00001851	0.00002100	0.00001086	0.00001421	0.00001875	0.00001662	0.00001638	0.00001246	0.00001030	0.00001478	0.00002043	0.00000978	0.00001367	0.00002045	0.00001674	0.00001663	0.00002078	0.00001419	0.00001078	0.00001318	0.00001776	0.00002197	0.00001964	0.00001806	0.00001219	0.00001318	0.00001358	0.00001480	0.00001938	0.00001916	0.00002271	0.00001272	0.00001874	0.00001041	0.00001746	0.00001284	0.00001486	0.00001212
2014600	Treated	0.00000682	0.00000887	0.00001117	0.00001314	0.00001322	0.00001506	0.00001316	0.00000995	0.00001355	0.00001482	0.00001472	0.00001447	0.00001467	0.00001110	0.00001296	0.00001534	0.00001146	0.00001989	0.00001588	0.00001892	0.00000974	0.00001342	0.00001148	0.00001404	0.00001387	0.00001378	0.00001093	0.00001458	0.00001416	0.00001722	0.00001683	0.00001730	0.00001186	0.00001519	0.00001527	0.00001159	0.00001848	0.00001388	0.00001443	0.00002139	0.00001445	0.00001128	0.00001970	0.00001240	0.00001351	0.00001289	0.00001293	0.00001313
2014601	Control	0.00001477	0.00002481	0.00002270	0.00002368	0.00001384	0.00001346	0.00001479	0.00000967	0.00001582	0.00001676	0.00001455	0.00001427	0.00001976	0.00002463	0.00001089	0.00002046	0.00002209	0.00001438	0.00001441	0.00001490	0.00002005	0.00001151	0.00001893	0.00001938	0.00001901	0.00001600	0.00002164	0.00001484	0.00001920	0.00002533	0.00001299	0.00001162	0.00001597	0.00001576	0.00001639	0.00001277	0.00001691	0.00001438	0.00001763	0.00001363	0.00001056	0.00001666	0.00001287	0.00001596	0.00002040	0.00002633	0.00002018	0.00001940
2014890	Treated	0.00001261	0.00001710	0.00001924	0.00001539	0.00000985	0.00001553	0.00001504	0.00001109	0.00002299	0.00001137	0.00001041	0.00001371	0.00001498	0.00001215	0.00001516	0.00001546	0.00002052	0.00001583	0.00001908	0.00002839	0.00001717	0.00001661	0.00002354	0.00001311	0.00001156	0.00001494	0.00001823	0.00001159	0.00001380	0.00001699	0.00000900	0.00001347	0.00001848	0.00001768	0.00000994	0.00001294	0.00001775	0.00002093	0.00002512	0.00001815	0.00001741	0.00001423	0.00001768	0.00001410	0.00001607	0.00001519	0.00001070	0.00001832
2014892	Control	0.00001416	0.00001766	0.00002073	0.00001527	0.00001440	0.00001407	0.00001487	0.00001487	0.00001282	0.00001415	0.00001515	0.00002118	0.00002262	0.00001583	0.00001919	0.00001914	0.00000926	0.00001606	0.00001423	0.00001407	0.00001096	0.00001794	0.00001166	0.00002083	0.00000960	0.00001032	0.00001425	0.00001988	0.00002018	0.00001568	0.00002035	0.00002505	0.00001683	0.00001838	0.00001656	0.00002254	0.00001652	0.00001044	0.00001443	0.00001792	0.00002051	0.00001885	0.00001579	0.00001676	0.00001709	0.00001280	0.00001637	0.00002437
2014900	Control	0.00001263	0.00001575	0.00001269	0.00001283	0.00000718	0.00001348	0.00001829	0.00000957	0.00001302	0.00001659	0.00001088	0.00001370	0.00001272	0.00001504	0.00002035	0.00001278	0.00001766	0.00002108	0.00001468	0.00000973	0.00000968	0.00001296	0.00001471	0.00001207	0.00001687	0.00001986	0.00001593	0.00002067	0.00001284	0.00000739	0.00001066	0.00001852	0.00001532	0.00001730	0.00001886	0.00001706	0.00001316	0.00001913	0.00001435	0.00001077	0.00001346	0.00001893	0.00001354	0.00001800	0.00001721	0.00001247	0.00001448	0.00001436
2014913	Treated	0.00001126	0.00001476	0.00001121	0.00002712	0.00001035	0.00001582	0.00001830	0.00000733	0.00001494	0.00001373	0.00001919	0.00001908	0.00001173	0.00001590	0.00002177	0.00001330	0.00001491	0.00001487	0.00001692	0.00001542	0.00001328	0.00001886	0.00000976	0.00001006	0.00001527	0.00001759	0.00001361	0.00001089	0.00001262	0.00002046	0.00001628	0.00001678	0.00001798	0.00001620	0.00002151	0.00001859	0.00001631	0.00001695	0.00002023	0.00001312	0.00001734	0.00002867	0.00001693	0.00001126	0.00001287	0.00001558	0.00001832	0.00002373
2014918	Control	0.00001284	0.00001323	0.00001630	0.00001315	0.00001557	0.00001948	0.00001250	0.00001222	0.00001065	0.00001550	0.00001436	0.00001692	0.00001464	0.00001115	0.00001705	0.00000998	0.00001265	0.00001368	0.00001567	0.00001458	0.00000759	0.00001197	0.00001338	0.00001164	0.00001254	0.00001515	0.00000768	0.00001769	0.00001477	0.00001198	0.00000990	0.00001305	0.00001524	0.00001160	0.00001695	0.00001363	0.00001163	0.00002174	0.00001122	0.00001394	0.00001437	0.00001363	0.00001379	0.00001259	0.00001689	0.00002105	0.00002007	0.00001338
2014937	Control	0.00001357	0.00001549	0.00001363	0.00001408	0.00000865	0.00001452	0.00001309	0.00001435	0.00001733	0.00001473	0.00001544	0.00001805	0.00001288	0.00001139	0.00002254	0.00000847	0.00001468	0.00001257	0.00001830	0.00001008	0.00001213	0.00001504	0.00001779	0.00001221	0.00001453	0.00001899	0.00001691	0.00001207	0.00001182	0.00001023	0.00001780	0.00001342	0.00001352	0.00001529	0.00001744	0.00001287	0.00001276	0.00001226	0.00001848	0.00001743	0.00001609	0.00001405	0.00001458	0.00000981	0.00001112	0.00001351	0.00001143	0.00001649
2014938	Treated	0.00001564	0.00001013	0.00001925	0.00001264	0.00001159	0.00001443	0.00001521	0.00001288	0.00001724	0.00001644	0.00002261	0.00001104	0.00001577	0.00001039	0.00001163	0.00001124	0.00001753	0.00001188	0.00001618	0.00001764	0.00001612	0.00001420	0.00000684	0.00001140	0.00001642	0.00001570	0.00001523	0.00001572	0.00001392	0.00001352	0.00001630	0.00001675	0.00001380	0.00001131	0.00002348	0.00001359	0.00001382	0.00001502	0.00001600	0.00001629	0.00001504	0.00001653	0.00001363	0.00000954	0.00001840	0.00001473	0.00001841	0.00001591
[truncated: 1 more rows]
[truncated: 902 more columns]

## Sheet: Supplementary Table S10
Supplementary Table S10.LC-QToF-MS raw data
[truncated: 26 more rows]
[truncated: 723 more columns]

[truncated: 1 more sheets: Supplementary Table S11]
